# Supplementary material for: Genetic variability in Italian populations of Drosophila suzukii
Source: BMC Genet. 2017 Nov 3;18:87. doi: 10.1186/s12863-017-0558-7 (PMC5669006; doi:10.1186/s12863-017-0558-7)
Supplement: Additional file 1: — Data explained allele frequencies for each locus at each location. Are in more reported the observed and expected heterozygosity, the number of alleles, the effective number of alleles, the number of private alleles, the F-statistic (Fis, Fit and Fst) and the fixation index. (XLSX 246 kb) [file 12863_2017_558_MOESM1_ESM.xlsx]

## Sheet: AFP
Allele Frequencies by Population for Codominant Data
*With Step by Step option
Data Sheet	D
Data Title	Codominant data template
No. Loci	15
No. Samples	278
No. Pops.	9
Allele Counts and Total Count by Population
Locus	Allele/n	Pop1	Pop2	Pop3	Pop4	Pop5	Pop6	Pop7	Pop8	Pop9
DS05a
	250	0	4	4	5	0	10	3	3	3
	252	0	0	1	0	0	0	0	0	0
	268	1	2	0	1	1	2	2	0	0
	270	8	4	3	7	1	3	21	8	8
	272	0	0	0	0	0	2	0	0	0
	274	2	0	5	1	0	1	4	4	0
	276	22	23	23	25	8	19	18	18	26
	278	11	5	6	7	26	4	3	12	9
	280	14	18	15	17	24	18	13	17	15
	282	0	0	2	1	0	1	0	2	3
	284	0	2	1	0	0	0	0	0	0
DS08a
	118	0	0	0	0	0	1	0	0	0
	122	0	0	0	0	0	1	0	0	0
	124	0	0	0	0	0	21	11	2	2
	126	0	0	0	0	0	7	1	0	2
	128	0	0	2	0	0	1	0	0	0
	132	0	0	0	0	0	1	0	0	0
	136	0	0	0	0	0	1	0	0	0
	140	0	1	0	0	0	0	0	0	0
	142	0	1	0	0	0	0	1	0	0
	144	14	4	2	2	4	4	0	1	3
	146	2	1	2	6	15	1	2	1	0
	148	14	13	14	10	3	6	16	15	13
	150	10	11	13	15	32	7	10	19	16
	152	13	19	18	16	1	5	19	16	18
	154	0	5	4	4	4	1	0	5	2
	156	0	0	1	1	0	0	0	0	1
	158	7	5	4	10	1	3	4	5	7
DS09a
	200	0	0	0	0	0	0	6	0	1
	202	1	0	1	0	0	3	0	0	1
	204	1	3	1	4	5	1	4	3	10
	206	0	0	2	0	0	0	0	0	0
	208	0	0	0	1	0	0	1	0	0
	210	0	1	2	1	0	0	1	0	1
	212	27	29	25	26	30	12	16	24	20
	214	7	8	7	14	18	31	12	19	10
	216	0	0	2	0	0	1	0	0	0
	218	11	12	15	8	2	7	7	14	15
	220	4	2	2	4	0	3	7	3	0
	222	8	1	1	6	0	0	6	1	0
	230	1	0	0	0	1	0	0	0	0
DS14a
	195	0	0	1	0	0	1	0	0	0
	197	0	1	5	0	0	0	0	1	0
	199	5	1	4	4	0	0	4	1	3
	201	3	7	8	3	0	20	14	17	11
	203	3	2	3	6	21	6	4	0	6
	205	32	37	23	41	32	25	24	22	29
	207	1	1	0	1	0	0	2	0	1
	209	9	7	9	4	6	5	7	9	9
	211	7	2	7	4	1	3	5	11	2
	213	0	0	0	0	0	0	0	1	1
	239	0	0	0	1	0	0	0	0	0
DS15a
	238	0	0	0	0	0	0	1	0	0
	252	0	1	0	0	0	0	0	0	0
	254	0	1	0	0	0	0	0	0	0
	260	0	0	0	0	0	0	0	0	1
	262	0	0	0	0	0	0	1	0	0
	264	0	1	0	0	0	0	0	0	0
	266	0	0	1	0	0	2	0	0	0
	268	2	9	2	6	23	4	2	12	8
	270	5	3	11	1	0	3	4	2	1
	272	18	14	19	21	9	21	25	19	19
	274	7	7	11	7	20	9	16	7	6
	276	19	18	14	24	5	19	13	13	18
	278	9	6	2	5	3	2	2	11	7
DS17a
	93	0	1	0	0	0	0	0	0	0
	97	0	0	9	1	3	4	5	5	5
	99	7	6	4	5	20	9	13	14	11
	101	4	11	14	19	9	14	13	14	20
	103	30	30	23	29	21	20	23	23	21
	105	19	10	10	8	7	13	9	8	6
	107	0	0	0	1	0	0	1	0	1
	113	0	0	0	1	0	0	0	0	0
DS20a
	207	0	0	0	1	1	0	0	0	1
	213	0	0	0	1	0	0	0	0	0
	215	0	0	0	0	0	0	0	0	1
	217	1	2	0	7	0	3	0	1	1
	219	32	27	30	24	2	21	19	23	22
	221	1	3	3	0	0	0	1	1	4
	223	0	1	0	1	0	5	0	0	2
	225	0	1	3	1	0	1	8	5	0
	227	9	4	1	8	1	7	4	7	6
	229	12	12	11	11	13	12	18	19	14
	231	1	0	0	4	14	0	2	1	3
	233	4	8	8	6	27	11	12	7	10
	235	0	0	2	0	0	0	0	0	0
DS22a
	304	0	0	0	0	0	0	0	0	1
	308	0	0	0	0	0	0	0	0	1
	310	1	0	0	0	0	0	0	0	1
	312	0	0	0	0	0	0	1	1	0
	314	4	2	9	4	0	4	3	14	9
	316	0	0	3	0	0	0	0	0	3
	318	0	1	0	2	0	2	0	0	2
	320	0	6	2	5	1	10	2	2	0
	322	32	24	16	23	9	17	21	16	18
	324	9	10	10	9	22	15	5	8	5
	326	12	13	19	21	28	11	30	22	22
	330	0	3	1	0	0	1	2	1	0
	334	0	1	0	0	0	0	0	0	0
DS28a
	141	3	0	0	1	0	0	0	0	0
	143	11	7	11	6	13	10	4	14	13
	145	3	1	1	1	0	5	1	4	2
	147	3	6	4	12	5	5	11	2	10
	149	16	17	5	20	21	9	10	9	3
	151	11	15	24	10	3	22	23	24	22
	153	12	12	10	8	15	7	12	9	14
	155	0	0	0	2	2	1	1	0	0
	157	1	0	2	0	0	0	1	2	0
	159	0	0	1	2	1	0	1	0	0
	161	0	0	0	0	0	1	0	0	0
DS32a
	310	0	0	0	0	0	3	0	0	1
	312	0	0	0	0	0	3	0	0	1
	314	0	0	0	0	0	1	0	0	0
	316	0	0	0	0	0	3	0	0	0
	318	0	0	0	0	0	6	0	0	0
	320	0	0	0	0	0	2	0	0	0
	322	0	0	0	0	0	12	0	0	0
	332	0	0	1	0	0	1	0	0	0
	334	1	0	1	0	1	0	0	1	0
	336	1	0	5	4	12	1	4	2	3
	348	6	15	16	4	2	8	11	6	15
	350	1	1	6	5	2	0	15	2	0
	352	18	18	5	13	0	10	3	19	28
	354	19	10	13	20	14	6	13	24	11
	356	0	3	1	2	0	1	4	5	2
	370	12	7	2	10	0	3	6	4	3
	372	2	0	6	3	29	0	8	1	0
	376	0	0	0	1	0	0	0	0	0
DS25a
	222	0	0	0	0	0	0	0	0	1
	226	0	0	0	0	0	0	0	1	1
	228	0	0	0	0	0	0	0	1	0
	230	1	0	0	0	0	0	0	0	0
	232	6	9	5	5	0	3	10	7	10
	234	0	1	0	1	0	0	2	0	0
	236	8	2	7	13	6	8	8	12	11
	238	37	36	32	26	15	22	20	23	25
	240	1	3	2	4	14	6	6	1	1
	242	6	3	10	10	22	13	14	8	6
	244	0	0	0	0	0	0	0	3	0
	246	1	3	2	3	1	0	4	6	3
	248	0	0	0	0	1	0	0	0	0
	252	0	0	0	1	0	0	0	0	0
	262	0	1	0	0	0	0	0	0	0
	264	0	0	0	1	1	0	0	0	0
	278	0	0	0	0	0	3	0	0	0
	280	0	0	0	0	0	3	0	0	0
DS26a	N	60	60	60	60	60	60	64	64	64
	79	0	0	1	0	0	0	0	0	0
	81	0	0	1	0	0	1	0	0	0
	83	14	6	7	16	11	10	0	5	4
	85	7	4	2	2	7	2	18	10	6
	87	4	5	10	10	23	2	15	14	12
	89	26	32	24	18	1	22	20	29	29
	91	1	0	4	0	4	1	0	0	0
	93	8	12	10	14	14	22	10	6	12
	95	0	0	1	0	0	0	1	0	1
	109	0	1	0	0	0	0	0	0	0
DS07a
	180	0	1	5	1	0	1	1	1	0
	182	2	3	0	1	16	0	2	4	2
	184	5	15	9	8	18	5	5	13	12
	186	20	12	18	18	5	5	15	7	17
	188	15	6	11	16	1	1	8	10	9
	190	4	0	1	0	3	2	4	3	0
	192	2	10	7	6	17	3	7	3	7
	194	1	1	0	1	0	0	0	4	1
	196	11	12	9	11	0	1	10	8	10
	198	0	0	0	0	0	0	0	1	0
	202	0	0	0	0	0	1	0	0	0
	204	0	0	0	0	0	8	0	0	0
	206	0	0	0	0	0	5	0	0	0
	208	0	0	0	0	0	5	0	0	0
	210	0	0	0	0	0	3	0	0	0
	212	0	0	0	0	0	6	0	0	0
	214	0	0	0	0	0	6	0	0	0
	216	0	0	0	0	0	5	0	0	0
	218	0	0	0	0	0	1	0	0	0
	220	0	0	0	0	0	2	0	0	0
DS16a
	85	0	0	0	0	0	1	0	0	0
	91	0	0	0	0	0	5	0	1	0
	95	0	0	0	0	0	6	0	0	0
	97	0	2	0	0	0	11	0	1	0
	99	0	0	0	2	0	0	1	0	1
	101	0	0	0	0	0	1	1	0	1
	103	4	4	0	5	0	6	1	1	2
	105	14	20	15	17	6	7	19	19	24
	107	17	13	13	17	10	7	12	11	16
	109	7	10	12	12	21	6	10	14	9
	111	0	0	3	0	0	0	0	0	0
	113	0	3	1	2	3	0	2	3	0
	115	18	7	12	9	20	10	12	13	11
	117	0	1	2	0	0	0	6	1	0
	119	0	0	2	0	0	0	0	0	0
DS23a
	236	0	0	0	1	0	0	0	0	0
	238	0	0	0	1	0	0	0	0	2
	246	0	1	0	0	0	0	0	0	2
	248	0	1	1	0	0	1	0	0	0
	250	35	27	17	29	2	28	20	23	26
	252	0	3	9	1	1	1	4	4	3
	254	0	1	4	0	0	0	4	1	3
	256	0	1	0	0	0	2	0	2	0
	258	6	4	5	6	1	7	7	7	9
	260	5	6	15	7	13	8	12	13	8
	262	11	11	4	10	30	11	12	12	8
	264	3	4	3	4	13	2	5	2	3
	266	0	1	0	1	0	0	0	0	0
Allele Frequencies and Sample Size by Populations
Locus	Allele/n	Pop1	Pop2	Pop3	Pop4	Pop5	Pop6	Pop7	Pop8	Pop9
DS05a	N	29	29	30	32	30	30	32	32	32
	250	0	0.06897	0.06667	0.07813	0	0.16667	0.04688	0.04688	0.04688
	252	0	0	0.01667	0	0	0	0	0	0
	268	0.01724	0.03448	0	0.01563	0.01667	0.03333	0.03125	0	0
	270	0.13793	0.06897	0.05	0.10938	0.01667	0.05	0.32813	0.125	0.125
	272	0	0	0	0	0	0.03333	0	0	0
	274	0.03448	0	0.08333	0.01563	0	0.01667	0.0625	0.0625	0
	276	0.37931	0.39655	0.38333	0.39063	0.13333	0.31667	0.28125	0.28125	0.40625
	278	0.18966	0.08621	0.1	0.10938	0.43333	0.06667	0.04688	0.1875	0.14063
	280	0.24138	0.31034	0.25	0.26563	0.4	0.3	0.20313	0.26563	0.23438
	282	0	0	0.03333	0.01563	0	0.01667	0	0.03125	0.04688
	284	0	0.03448	0.01667	0	0	0	0	0	0
DS08a	N	30	30	30	32	30	30	32	32	32
	118	0	0	0	0	0	0.01667	0	0	0
	122	0	0	0	0	0	0.01667	0	0	0
	124	0	0	0	0	0	0.35	0.17188	0.03125	0.03125
	126	0	0	0	0	0	0.11667	0.01563	0	0.03125
	128	0	0	0.03333	0	0	0.01667	0	0	0
	132	0	0	0	0	0	0.01667	0	0	0
	136	0	0	0	0	0	0.01667	0	0	0
	140	0	0.01667	0	0	0	0	0	0	0
	142	0	0.01667	0	0	0	0	0.01563	0	0
	144	0.23333	0.06667	0.03333	0.03125	0.06667	0.06667	0	0.01563	0.04688
	146	0.03333	0.01667	0.03333	0.09375	0.25	0.01667	0.03125	0.01563	0
	148	0.23333	0.21667	0.23333	0.15625	0.05	0.1	0.25	0.23438	0.20313
	150	0.16667	0.18333	0.21667	0.23438	0.53333	0.11667	0.15625	0.29688	0.25
	152	0.21667	0.31667	0.3	0.25	0.01667	0.08333	0.29688	0.25	0.28125
	154	0	0.08333	0.06667	0.0625	0.06667	0.01667	0	0.07813	0.03125
	156	0	0	0.01667	0.01563	0	0	0	0	0.01563
	158	0.11667	0.08333	0.06667	0.15625	0.01667	0.05	0.0625	0.07813	0.10938
DS09a	N	30	28	29	32	28	29	30	32	29
	200	0	0	0	0	0	0	0.1	0	0.01724
	202	0.01667	0	0.01724	0	0	0.05172	0	0	0.01724
	204	0.01667	0.05357	0.01724	0.0625	0.08929	0.01724	0.06667	0.04688	0.17241
	206	0	0	0.03448	0	0	0	0	0	0
	208	0	0	0	0.01563	0	0	0.01667	0	0
	210	0	0.01786	0.03448	0.01563	0	0	0.01667	0	0.01724
	212	0.45	0.51786	0.43103	0.40625	0.53571	0.2069	0.26667	0.375	0.34483
	214	0.11667	0.14286	0.12069	0.21875	0.32143	0.53448	0.2	0.29688	0.17241
	216	0	0	0.03448	0	0	0.01724	0	0	0
	218	0.18333	0.21429	0.25862	0.125	0.03571	0.12069	0.11667	0.21875	0.25862
	220	0.06667	0.03571	0.03448	0.0625	0	0.05172	0.11667	0.04688	0
	222	0.13333	0.01786	0.01724	0.09375	0	0	0.1	0.01563	0
	230	0.01667	0	0	0	0.01786	0	0	0	0
DS14a	N	30	29	30	32	30	30	30	31	31
	195	0	0	0.01667	0	0	0.01667	0	0	0
	197	0	0.01724	0.08333	0	0	0	0	0.01613	0
	199	0.08333	0.01724	0.06667	0.0625	0	0	0.06667	0.01613	0.04839
	201	0.05	0.12069	0.13333	0.04688	0	0.33333	0.23333	0.27419	0.17742
	203	0.05	0.03448	0.05	0.09375	0.35	0.1	0.06667	0	0.09677
	205	0.53333	0.63793	0.38333	0.64063	0.53333	0.41667	0.4	0.35484	0.46774
	207	0.01667	0.01724	0	0.01563	0	0	0.03333	0	0.01613
	209	0.15	0.12069	0.15	0.0625	0.1	0.08333	0.11667	0.14516	0.14516
	211	0.11667	0.03448	0.11667	0.0625	0.01667	0.05	0.08333	0.17742	0.03226
	213	0	0	0	0	0	0	0	0.01613	0.01613
	239	0	0	0	0.01563	0	0	0	0	0
DS15a	N	30	30	30	32	30	30	32	32	30
	238	0	0	0	0	0	0	0.01563	0	0
	252	0	0.01667	0	0	0	0	0	0	0
	254	0	0.01667	0	0	0	0	0	0	0
	260	0	0	0	0	0	0	0	0	0.01667
	262	0	0	0	0	0	0	0.01563	0	0
	264	0	0.01667	0	0	0	0	0	0	0
	266	0	0	0.01667	0	0	0.03333	0	0	0
	268	0.03333	0.15	0.03333	0.09375	0.38333	0.06667	0.03125	0.1875	0.13333
	270	0.08333	0.05	0.18333	0.01563	0	0.05	0.0625	0.03125	0.01667
	272	0.3	0.23333	0.31667	0.32813	0.15	0.35	0.39063	0.29688	0.31667
	274	0.11667	0.11667	0.18333	0.10938	0.33333	0.15	0.25	0.10938	0.1
	276	0.31667	0.3	0.23333	0.375	0.08333	0.31667	0.20313	0.20313	0.3
	278	0.15	0.1	0.03333	0.07813	0.05	0.03333	0.03125	0.17188	0.11667
DS17a	N	30	29	30	32	30	30	32	32	32
	93	0	0.01724	0	0	0	0	0	0	0
	97	0	0	0.15	0.01563	0.05	0.06667	0.07813	0.07813	0.07813
	99	0.11667	0.10345	0.06667	0.07813	0.33333	0.15	0.20313	0.21875	0.17188
	101	0.06667	0.18966	0.23333	0.29688	0.15	0.23333	0.20313	0.21875	0.3125
	103	0.5	0.51724	0.38333	0.45313	0.35	0.33333	0.35938	0.35938	0.32813
	105	0.31667	0.17241	0.16667	0.125	0.11667	0.21667	0.14063	0.125	0.09375
	107	0	0	0	0.01563	0	0	0.01563	0	0.01563
	113	0	0	0	0.01563	0	0	0	0	0
DS20a	N	30	29	29	32	29	30	32	32	32
	207	0	0	0	0.01563	0.01724	0	0	0	0.01563
	213	0	0	0	0.01563	0	0	0	0	0
	215	0	0	0	0	0	0	0	0	0.01563
	217	0.01667	0.03448	0	0.10938	0	0.05	0	0.01563	0.01563
	219	0.53333	0.46552	0.51724	0.375	0.03448	0.35	0.29688	0.35938	0.34375
	221	0.01667	0.05172	0.05172	0	0	0	0.01563	0.01563	0.0625
	223	0	0.01724	0	0.01563	0	0.08333	0	0	0.03125
	225	0	0.01724	0.05172	0.01563	0	0.01667	0.125	0.07813	0
	227	0.15	0.06897	0.01724	0.125	0.01724	0.11667	0.0625	0.10938	0.09375
	229	0.2	0.2069	0.18966	0.17188	0.22414	0.2	0.28125	0.29688	0.21875
	231	0.01667	0	0	0.0625	0.24138	0	0.03125	0.01563	0.04688
	233	0.06667	0.13793	0.13793	0.09375	0.46552	0.18333	0.1875	0.10938	0.15625
	235	0	0	0.03448	0	0	0	0	0	0
DS22a	N	29	30	30	32	30	30	32	32	31
	304	0	0	0	0	0	0	0	0	0.01613
	308	0	0	0	0	0	0	0	0	0.01613
	310	0.01724	0	0	0	0	0	0	0	0.01613
	312	0	0	0	0	0	0	0.01563	0.01563	0
	314	0.06897	0.03333	0.15	0.0625	0	0.06667	0.04688	0.21875	0.14516
	316	0	0	0.05	0	0	0	0	0	0.04839
	318	0	0.01667	0	0.03125	0	0.03333	0	0	0.03226
	320	0	0.1	0.03333	0.07813	0.01667	0.16667	0.03125	0.03125	0
	322	0.55172	0.4	0.26667	0.35938	0.15	0.28333	0.32813	0.25	0.29032
	324	0.15517	0.16667	0.16667	0.14063	0.36667	0.25	0.07813	0.125	0.08065
	326	0.2069	0.21667	0.31667	0.32813	0.46667	0.18333	0.46875	0.34375	0.35484
	330	0	0.05	0.01667	0	0	0.01667	0.03125	0.01563	0
	334	0	0.01667	0	0	0	0	0	0	0
DS28a	N	30	29	29	31	30	30	32	32	32
	141	0.05	0	0	0.01613	0	0	0	0	0
	143	0.18333	0.12069	0.18966	0.09677	0.21667	0.16667	0.0625	0.21875	0.20313
	145	0.05	0.01724	0.01724	0.01613	0	0.08333	0.01563	0.0625	0.03125
	147	0.05	0.10345	0.06897	0.19355	0.08333	0.08333	0.17188	0.03125	0.15625
	149	0.26667	0.2931	0.08621	0.32258	0.35	0.15	0.15625	0.14063	0.04688
	151	0.18333	0.25862	0.41379	0.16129	0.05	0.36667	0.35938	0.375	0.34375
	153	0.2	0.2069	0.17241	0.12903	0.25	0.11667	0.1875	0.14063	0.21875
	155	0	0	0	0.03226	0.03333	0.01667	0.01563	0	0
	157	0.01667	0	0.03448	0	0	0	0.01563	0.03125	0
	159	0	0	0.01724	0.03226	0.01667	0	0.01563	0	0
	161	0	0	0	0	0	0.01667	0	0	0
DS32a	N	30	27	28	31	30	30	32	32	32
	310	0	0	0	0	0	0.05	0	0	0.01563
	312	0	0	0	0	0	0.05	0	0	0.01563
	314	0	0	0	0	0	0.01667	0	0	0
	316	0	0	0	0	0	0.05	0	0	0
	318	0	0	0	0	0	0.1	0	0	0
	320	0	0	0	0	0	0.03333	0	0	0
	322	0	0	0	0	0	0.2	0	0	0
	332	0	0	0.01786	0	0	0.01667	0	0	0
	334	0.01667	0	0.01786	0	0.01667	0	0	0.01563	0
	336	0.01667	0	0.08929	0.06452	0.2	0.01667	0.0625	0.03125	0.04688
	348	0.1	0.27778	0.28571	0.06452	0.03333	0.13333	0.17188	0.09375	0.23438
	350	0.01667	0.01852	0.10714	0.08065	0.03333	0	0.23438	0.03125	0
	352	0.3	0.33333	0.08929	0.20968	0	0.16667	0.04688	0.29688	0.4375
	354	0.31667	0.18519	0.23214	0.32258	0.23333	0.1	0.20313	0.375	0.17188
	356	0	0.05556	0.01786	0.03226	0	0.01667	0.0625	0.07813	0.03125
	370	0.2	0.12963	0.03571	0.16129	0	0.05	0.09375	0.0625	0.04688
	372	0.03333	0	0.10714	0.04839	0.48333	0	0.125	0.01563	0
	376	0	0	0	0.01613	0	0	0	0	0
DS25a	N	30	29	29	32	30	29	32	31	29
	222	0	0	0	0	0	0	0	0	0.01724
	226	0	0	0	0	0	0	0	0.01613	0.01724
	228	0	0	0	0	0	0	0	0.01613	0
	230	0.01667	0	0	0	0	0	0	0	0
	232	0.1	0.15517	0.08621	0.07813	0	0.05172	0.15625	0.1129	0.17241
	234	0	0.01724	0	0.01563	0	0	0.03125	0	0
	236	0.13333	0.03448	0.12069	0.20313	0.1	0.13793	0.125	0.19355	0.18966
	238	0.61667	0.62069	0.55172	0.40625	0.25	0.37931	0.3125	0.37097	0.43103
	240	0.01667	0.05172	0.03448	0.0625	0.23333	0.10345	0.09375	0.01613	0.01724
	242	0.1	0.05172	0.17241	0.15625	0.36667	0.22414	0.21875	0.12903	0.10345
	244	0	0	0	0	0	0	0	0.04839	0
	246	0.01667	0.05172	0.03448	0.04688	0.01667	0	0.0625	0.09677	0.05172
	248	0	0	0	0	0.01667	0	0	0	0
	252	0	0	0	0.01563	0	0	0	0	0
	262	0	0.01724	0	0	0	0	0	0	0
	264	0	0	0	0.01563	0.01667	0	0	0	0
	278	0	0	0	0	0	0.05172	0	0	0
	280	0	0	0	0	0	0.05172	0	0	0
DS26a	N	30	30	30	30	30	30	32	32	32
	79	0	0	0.01667	0	0	0	0	0	0
	81	0	0	0.01667	0	0	0.01667	0	0	0
	83	0.23333	0.1	0.11667	0.26667	0.18333	0.16667	0	0.07813	0.0625
	85	0.11667	0.06667	0.03333	0.03333	0.11667	0.03333	0.28125	0.15625	0.09375
	87	0.06667	0.08333	0.16667	0.16667	0.38333	0.03333	0.23438	0.21875	0.1875
	89	0.43333	0.53333	0.4	0.3	0.01667	0.36667	0.3125	0.45313	0.45313
	91	0.01667	0	0.06667	0	0.06667	0.01667	0	0	0
	93	0.13333	0.2	0.16667	0.23333	0.23333	0.36667	0.15625	0.09375	0.1875
	95	0	0	0.01667	0	0	0	0.01563	0	0.01563
	109	0	0.01667	0	0	0	0	0	0	0
DS07a	N	30	30	30	31	30	30	26	27	29
	180	0	0.01667	0.08333	0.01613	0	0.01667	0.01923	0.01852	0
	182	0.03333	0.05	0	0.01613	0.26667	0	0.03846	0.07407	0.03448
	184	0.08333	0.25	0.15	0.12903	0.3	0.08333	0.09615	0.24074	0.2069
	186	0.33333	0.2	0.3	0.29032	0.08333	0.08333	0.28846	0.12963	0.2931
	188	0.25	0.1	0.18333	0.25806	0.01667	0.01667	0.15385	0.18519	0.15517
	190	0.06667	0	0.01667	0	0.05	0.03333	0.07692	0.05556	0
	192	0.03333	0.16667	0.11667	0.09677	0.28333	0.05	0.13462	0.05556	0.12069
	194	0.01667	0.01667	0	0.01613	0	0	0	0.07407	0.01724
	196	0.18333	0.2	0.15	0.17742	0	0.01667	0.19231	0.14815	0.17241
	198	0	0	0	0	0	0	0	0.01852	0
	202	0	0	0	0	0	0.01667	0	0	0
	204	0	0	0	0	0	0.13333	0	0	0
	206	0	0	0	0	0	0.08333	0	0	0
	208	0	0	0	0	0	0.08333	0	0	0
	210	0	0	0	0	0	0.05	0	0	0
	212	0	0	0	0	0	0.1	0	0	0
	214	0	0	0	0	0	0.1	0	0	0
	216	0	0	0	0	0	0.08333	0	0	0
	218	0	0	0	0	0	0.01667	0	0	0
	220	0	0	0	0	0	0.03333	0	0	0
DS16a	N	30	30	30	32	30	30	32	32	32
	85	0	0	0	0	0	0.01667	0	0	0
	91	0	0	0	0	0	0.08333	0	0.01563	0
	95	0	0	0	0	0	0.1	0	0	0
	97	0	0.03333	0	0	0	0.18333	0	0.01563	0
	99	0	0	0	0.03125	0	0	0.01563	0	0.01563
	101	0	0	0	0	0	0.01667	0.01563	0	0.01563
	103	0.06667	0.06667	0	0.07813	0	0.1	0.01563	0.01563	0.03125
	105	0.23333	0.33333	0.25	0.26563	0.1	0.11667	0.29688	0.29688	0.375
	107	0.28333	0.21667	0.21667	0.26563	0.16667	0.11667	0.1875	0.17188	0.25
	109	0.11667	0.16667	0.2	0.1875	0.35	0.1	0.15625	0.21875	0.14063
	111	0	0	0.05	0	0	0	0	0	0
	113	0	0.05	0.01667	0.03125	0.05	0	0.03125	0.04688	0
	115	0.3	0.11667	0.2	0.14063	0.33333	0.16667	0.1875	0.20313	0.17188
	117	0	0.01667	0.03333	0	0	0	0.09375	0.01563	0
	119	0	0	0.03333	0	0	0	0	0	0
DS23a	N	30	30	29	30	30	30	32	32	32
	236	0	0	0	0.01667	0	0	0	0	0
	238	0	0	0	0.01667	0	0	0	0	0.03125
	246	0	0.01667	0	0	0	0	0	0	0.03125
	248	0	0.01667	0.01724	0	0	0.01667	0	0	0
	250	0.58333	0.45	0.2931	0.48333	0.03333	0.46667	0.3125	0.35938	0.40625
	252	0	0.05	0.15517	0.01667	0.01667	0.01667	0.0625	0.0625	0.04688
	254	0	0.01667	0.06897	0	0	0	0.0625	0.01563	0.04688
	256	0	0.01667	0	0	0	0.03333	0	0.03125	0
	258	0.1	0.06667	0.08621	0.1	0.01667	0.11667	0.10938	0.10938	0.14063
	260	0.08333	0.1	0.25862	0.11667	0.21667	0.13333	0.1875	0.20313	0.125
	262	0.18333	0.18333	0.06897	0.16667	0.5	0.18333	0.1875	0.1875	0.125
	264	0.05	0.06667	0.05172	0.06667	0.21667	0.03333	0.07813	0.03125	0.04688
	266	0	0.01667	0	0.01667	0	0	0	0	0
Warning! Results should be treated with caution given the following:
There is 6% missing data at the locus 'DS09a' in the population 'Pop2!
There is 6% missing data at the locus 'DS09a' in the population 'Pop5!
There is 6% missing data at the locus 'DS09a' in the population 'Pop7!
There is 9% missing data at the locus 'DS09a' in the population 'Pop9!
There is 6% missing data at the locus 'DS14a' in the population 'Pop7!
There is 6% missing data at the locus 'DS15a' in the population 'Pop9!
There is 10% missing data at the locus 'DS32a' in the population 'Pop2!
There is 6% missing data at the locus 'DS32a' in the population 'Pop3!
There is 9% missing data at the locus 'DS25a' in the population 'Pop9!
There is 6% missing data at the locus 'DS26a' in the population 'Pop4!
There is 18% missing data at the locus 'DS07a' in the population 'Pop7!
There is 15% missing data at the locus 'DS07a' in the population 'Pop8!
There is 9% missing data at the locus 'DS07a' in the population 'Pop9!
There is 6% missing data at the locus 'DS23a' in the population 'Pop4!

## Sheet: AGL
Allele Frequencies by Population with Graph over Loci for Codominant Data
Data Sheet	D
Data Title	Codominant data template
No. Loci	15
No. Samples	278
No. Pops.	9
Allele Frequencies by Populations
Locus	Allele	Pop1	Pop2	Pop3	Pop4	Pop5	Pop6	Pop7	Pop8	Pop9
DS05a	250	0	0.06897	0.06667	0.07813	0	0.16667	0.04688	0.04688	0.04688
	252	0	0	0.01667	0	0	0	0	0	0
	268	0.01724	0.03448	0	0.01563	0.01667	0.03333	0.03125	0	0
	270	0.13793	0.06897	0.05	0.10938	0.01667	0.05	0.32813	0.125	0.125
	272	0	0	0	0	0	0.03333	0	0	0
	274	0.03448	0	0.08333	0.01563	0	0.01667	0.0625	0.0625	0
	276	0.37931	0.39655	0.38333	0.39063	0.13333	0.31667	0.28125	0.28125	0.40625
	278	0.18966	0.08621	0.1	0.10938	0.43333	0.06667	0.04688	0.1875	0.14063
	280	0.24138	0.31034	0.25	0.26563	0.4	0.3	0.20313	0.26563	0.23438
	282	0	0	0.03333	0.01563	0	0.01667	0	0.03125	0.04688
	284	0	0.03448	0.01667	0	0	0	0	0	0
DS08a	118	0	0	0	0	0	0.01667	0	0	0
	122	0	0	0	0	0	0.01667	0	0	0
	124	0	0	0	0	0	0.35	0.17188	0.03125	0.03125
	126	0	0	0	0	0	0.11667	0.01563	0	0.03125
	128	0	0	0.03333	0	0	0.01667	0	0	0
	132	0	0	0	0	0	0.01667	0	0	0
	136	0	0	0	0	0	0.01667	0	0	0
	140	0	0.01667	0	0	0	0	0	0	0
	142	0	0.01667	0	0	0	0	0.01563	0	0
	144	0.23333	0.06667	0.03333	0.03125	0.06667	0.06667	0	0.01563	0.04688
	146	0.03333	0.01667	0.03333	0.09375	0.25	0.01667	0.03125	0.01563	0
	148	0.23333	0.21667	0.23333	0.15625	0.05	0.1	0.25	0.23438	0.20313
	150	0.16667	0.18333	0.21667	0.23438	0.53333	0.11667	0.15625	0.29688	0.25
	152	0.21667	0.31667	0.3	0.25	0.01667	0.08333	0.29688	0.25	0.28125
	154	0	0.08333	0.06667	0.0625	0.06667	0.01667	0	0.07813	0.03125
	156	0	0	0.01667	0.01563	0	0	0	0	0.01563
	158	0.11667	0.08333	0.06667	0.15625	0.01667	0.05	0.0625	0.07813	0.10938
DS09a	200	0	0	0	0	0	0	0.1	0	0.01724
	202	0.01667	0	0.01724	0	0	0.05172	0	0	0.01724
	204	0.01667	0.05357	0.01724	0.0625	0.08929	0.01724	0.06667	0.04688	0.17241
	206	0	0	0.03448	0	0	0	0	0	0
	208	0	0	0	0.01563	0	0	0.01667	0	0
	210	0	0.01786	0.03448	0.01563	0	0	0.01667	0	0.01724
	212	0.45	0.51786	0.43103	0.40625	0.53571	0.2069	0.26667	0.375	0.34483
	214	0.11667	0.14286	0.12069	0.21875	0.32143	0.53448	0.2	0.29688	0.17241
	216	0	0	0.03448	0	0	0.01724	0	0	0
	218	0.18333	0.21429	0.25862	0.125	0.03571	0.12069	0.11667	0.21875	0.25862
	220	0.06667	0.03571	0.03448	0.0625	0	0.05172	0.11667	0.04688	0
	222	0.13333	0.01786	0.01724	0.09375	0	0	0.1	0.01563	0
	230	0.01667	0	0	0	0.01786	0	0	0	0
DS14a	195	0	0	0.01667	0	0	0.01667	0	0	0
	197	0	0.01724	0.08333	0	0	0	0	0.01613	0
	199	0.08333	0.01724	0.06667	0.0625	0	0	0.06667	0.01613	0.04839
	201	0.05	0.12069	0.13333	0.04688	0	0.33333	0.23333	0.27419	0.17742
	203	0.05	0.03448	0.05	0.09375	0.35	0.1	0.06667	0	0.09677
	205	0.53333	0.63793	0.38333	0.64063	0.53333	0.41667	0.4	0.35484	0.46774
	207	0.01667	0.01724	0	0.01563	0	0	0.03333	0	0.01613
	209	0.15	0.12069	0.15	0.0625	0.1	0.08333	0.11667	0.14516	0.14516
	211	0.11667	0.03448	0.11667	0.0625	0.01667	0.05	0.08333	0.17742	0.03226
	213	0	0	0	0	0	0	0	0.01613	0.01613
	239	0	0	0	0.01563	0	0	0	0	0
DS15a	238	0	0	0	0	0	0	0.01563	0	0
	252	0	0.01667	0	0	0	0	0	0	0
	254	0	0.01667	0	0	0	0	0	0	0
	260	0	0	0	0	0	0	0	0	0.01667
	262	0	0	0	0	0	0	0.01563	0	0
	264	0	0.01667	0	0	0	0	0	0	0
	266	0	0	0.01667	0	0	0.03333	0	0	0
	268	0.03333	0.15	0.03333	0.09375	0.38333	0.06667	0.03125	0.1875	0.13333
	270	0.08333	0.05	0.18333	0.01563	0	0.05	0.0625	0.03125	0.01667
	272	0.3	0.23333	0.31667	0.32813	0.15	0.35	0.39063	0.29688	0.31667
	274	0.11667	0.11667	0.18333	0.10938	0.33333	0.15	0.25	0.10938	0.1
	276	0.31667	0.3	0.23333	0.375	0.08333	0.31667	0.20313	0.20313	0.3
	278	0.15	0.1	0.03333	0.07813	0.05	0.03333	0.03125	0.17188	0.11667
DS17a	93	0	0.01724	0	0	0	0	0	0	0
	97	0	0	0.15	0.01563	0.05	0.06667	0.07813	0.07813	0.07813
	99	0.11667	0.10345	0.06667	0.07813	0.33333	0.15	0.20313	0.21875	0.17188
	101	0.06667	0.18966	0.23333	0.29688	0.15	0.23333	0.20313	0.21875	0.3125
	103	0.5	0.51724	0.38333	0.45313	0.35	0.33333	0.35938	0.35938	0.32813
	105	0.31667	0.17241	0.16667	0.125	0.11667	0.21667	0.14063	0.125	0.09375
	107	0	0	0	0.01563	0	0	0.01563	0	0.01563
	113	0	0	0	0.01563	0	0	0	0	0
DS20a	207	0	0	0	0.01563	0.01724	0	0	0	0.01563
	213	0	0	0	0.01563	0	0	0	0	0
	215	0	0	0	0	0	0	0	0	0.01563
	217	0.01667	0.03448	0	0.10938	0	0.05	0	0.01563	0.01563
	219	0.53333	0.46552	0.51724	0.375	0.03448	0.35	0.29688	0.35938	0.34375
	221	0.01667	0.05172	0.05172	0	0	0	0.01563	0.01563	0.0625
	223	0	0.01724	0	0.01563	0	0.08333	0	0	0.03125
	225	0	0.01724	0.05172	0.01563	0	0.01667	0.125	0.07813	0
	227	0.15	0.06897	0.01724	0.125	0.01724	0.11667	0.0625	0.10938	0.09375
	229	0.2	0.2069	0.18966	0.17188	0.22414	0.2	0.28125	0.29688	0.21875
	231	0.01667	0	0	0.0625	0.24138	0	0.03125	0.01563	0.04688
	233	0.06667	0.13793	0.13793	0.09375	0.46552	0.18333	0.1875	0.10938	0.15625
	235	0	0	0.03448	0	0	0	0	0	0
DS22a	304	0	0	0	0	0	0	0	0	0.01613
	308	0	0	0	0	0	0	0	0	0.01613
	310	0.01724	0	0	0	0	0	0	0	0.01613
	312	0	0	0	0	0	0	0.01563	0.01563	0
	314	0.06897	0.03333	0.15	0.0625	0	0.06667	0.04688	0.21875	0.14516
	316	0	0	0.05	0	0	0	0	0	0.04839
	318	0	0.01667	0	0.03125	0	0.03333	0	0	0.03226
	320	0	0.1	0.03333	0.07813	0.01667	0.16667	0.03125	0.03125	0
	322	0.55172	0.4	0.26667	0.35938	0.15	0.28333	0.32813	0.25	0.29032
	324	0.15517	0.16667	0.16667	0.14063	0.36667	0.25	0.07813	0.125	0.08065
	326	0.2069	0.21667	0.31667	0.32813	0.46667	0.18333	0.46875	0.34375	0.35484
	330	0	0.05	0.01667	0	0	0.01667	0.03125	0.01563	0
	334	0	0.01667	0	0	0	0	0	0	0
DS28a	141	0.05	0	0	0.01613	0	0	0	0	0
	143	0.18333	0.12069	0.18966	0.09677	0.21667	0.16667	0.0625	0.21875	0.20313
	145	0.05	0.01724	0.01724	0.01613	0	0.08333	0.01563	0.0625	0.03125
	147	0.05	0.10345	0.06897	0.19355	0.08333	0.08333	0.17188	0.03125	0.15625
	149	0.26667	0.2931	0.08621	0.32258	0.35	0.15	0.15625	0.14063	0.04688
	151	0.18333	0.25862	0.41379	0.16129	0.05	0.36667	0.35938	0.375	0.34375
	153	0.2	0.2069	0.17241	0.12903	0.25	0.11667	0.1875	0.14063	0.21875
	155	0	0	0	0.03226	0.03333	0.01667	0.01563	0	0
	157	0.01667	0	0.03448	0	0	0	0.01563	0.03125	0
	159	0	0	0.01724	0.03226	0.01667	0	0.01563	0	0
	161	0	0	0	0	0	0.01667	0	0	0
DS32a	310	0	0	0	0	0	0.05	0	0	0.01563
	312	0	0	0	0	0	0.05	0	0	0.01563
	314	0	0	0	0	0	0.01667	0	0	0
	316	0	0	0	0	0	0.05	0	0	0
	318	0	0	0	0	0	0.1	0	0	0
	320	0	0	0	0	0	0.03333	0	0	0
	322	0	0	0	0	0	0.2	0	0	0
	332	0	0	0.01786	0	0	0.01667	0	0	0
	334	0.01667	0	0.01786	0	0.01667	0	0	0.01563	0
	336	0.01667	0	0.08929	0.06452	0.2	0.01667	0.0625	0.03125	0.04688
	348	0.1	0.27778	0.28571	0.06452	0.03333	0.13333	0.17188	0.09375	0.23438
	350	0.01667	0.01852	0.10714	0.08065	0.03333	0	0.23438	0.03125	0
	352	0.3	0.33333	0.08929	0.20968	0	0.16667	0.04688	0.29688	0.4375
	354	0.31667	0.18519	0.23214	0.32258	0.23333	0.1	0.20313	0.375	0.17188
	356	0	0.05556	0.01786	0.03226	0	0.01667	0.0625	0.07813	0.03125
	370	0.2	0.12963	0.03571	0.16129	0	0.05	0.09375	0.0625	0.04688
	372	0.03333	0	0.10714	0.04839	0.48333	0	0.125	0.01563	0
	376	0	0	0	0.01613	0	0	0	0	0
DS25a	222	0	0	0	0	0	0	0	0	0.01724
	226	0	0	0	0	0	0	0	0.01613	0.01724
	228	0	0	0	0	0	0	0	0.01613	0
	230	0.01667	0	0	0	0	0	0	0	0
	232	0.1	0.15517	0.08621	0.07813	0	0.05172	0.15625	0.1129	0.17241
	234	0	0.01724	0	0.01563	0	0	0.03125	0	0
	236	0.13333	0.03448	0.12069	0.20313	0.1	0.13793	0.125	0.19355	0.18966
	238	0.61667	0.62069	0.55172	0.40625	0.25	0.37931	0.3125	0.37097	0.43103
	240	0.01667	0.05172	0.03448	0.0625	0.23333	0.10345	0.09375	0.01613	0.01724
	242	0.1	0.05172	0.17241	0.15625	0.36667	0.22414	0.21875	0.12903	0.10345
	244	0	0	0	0	0	0	0	0.04839	0
	246	0.01667	0.05172	0.03448	0.04688	0.01667	0	0.0625	0.09677	0.05172
	248	0	0	0	0	0.01667	0	0	0	0
	252	0	0	0	0.01563	0	0	0	0	0
	262	0	0.01724	0	0	0	0	0	0	0
	264	0	0	0	0.01563	0.01667	0	0	0	0
	278	0	0	0	0	0	0.05172	0	0	0
	280	0	0	0	0	0	0.05172	0	0	0
DS26a	79	0	0	0.01667	0	0	0	0	0	0
	81	0	0	0.01667	0	0	0.01667	0	0	0
	83	0.23333	0.1	0.11667	0.26667	0.18333	0.16667	0	0.07813	0.0625
	85	0.11667	0.06667	0.03333	0.03333	0.11667	0.03333	0.28125	0.15625	0.09375
	87	0.06667	0.08333	0.16667	0.16667	0.38333	0.03333	0.23438	0.21875	0.1875
	89	0.43333	0.53333	0.4	0.3	0.01667	0.36667	0.3125	0.45313	0.45313
	91	0.01667	0	0.06667	0	0.06667	0.01667	0	0	0
	93	0.13333	0.2	0.16667	0.23333	0.23333	0.36667	0.15625	0.09375	0.1875
	95	0	0	0.01667	0	0	0	0.01563	0	0.01563
	109	0	0.01667	0	0	0	0	0	0	0
DS07a	180	0	0.01667	0.08333	0.01613	0	0.01667	0.01923	0.01852	0
	182	0.03333	0.05	0	0.01613	0.26667	0	0.03846	0.07407	0.03448
	184	0.08333	0.25	0.15	0.12903	0.3	0.08333	0.09615	0.24074	0.2069
	186	0.33333	0.2	0.3	0.29032	0.08333	0.08333	0.28846	0.12963	0.2931
	188	0.25	0.1	0.18333	0.25806	0.01667	0.01667	0.15385	0.18519	0.15517
	190	0.06667	0	0.01667	0	0.05	0.03333	0.07692	0.05556	0
	192	0.03333	0.16667	0.11667	0.09677	0.28333	0.05	0.13462	0.05556	0.12069
	194	0.01667	0.01667	0	0.01613	0	0	0	0.07407	0.01724
	196	0.18333	0.2	0.15	0.17742	0	0.01667	0.19231	0.14815	0.17241
	198	0	0	0	0	0	0	0	0.01852	0
	202	0	0	0	0	0	0.01667	0	0	0
	204	0	0	0	0	0	0.13333	0	0	0
	206	0	0	0	0	0	0.08333	0	0	0
	208	0	0	0	0	0	0.08333	0	0	0
	210	0	0	0	0	0	0.05	0	0	0
	212	0	0	0	0	0	0.1	0	0	0
	214	0	0	0	0	0	0.1	0	0	0
	216	0	0	0	0	0	0.08333	0	0	0
	218	0	0	0	0	0	0.01667	0	0	0
	220	0	0	0	0	0	0.03333	0	0	0
DS16a	85	0	0	0	0	0	0.01667	0	0	0
	91	0	0	0	0	0	0.08333	0	0.01563	0
	95	0	0	0	0	0	0.1	0	0	0
	97	0	0.03333	0	0	0	0.18333	0	0.01563	0
	99	0	0	0	0.03125	0	0	0.01563	0	0.01563
	101	0	0	0	0	0	0.01667	0.01563	0	0.01563
	103	0.06667	0.06667	0	0.07813	0	0.1	0.01563	0.01563	0.03125
	105	0.23333	0.33333	0.25	0.26563	0.1	0.11667	0.29688	0.29688	0.375
	107	0.28333	0.21667	0.21667	0.26563	0.16667	0.11667	0.1875	0.17188	0.25
	109	0.11667	0.16667	0.2	0.1875	0.35	0.1	0.15625	0.21875	0.14063
	111	0	0	0.05	0	0	0	0	0	0
	113	0	0.05	0.01667	0.03125	0.05	0	0.03125	0.04688	0
	115	0.3	0.11667	0.2	0.14063	0.33333	0.16667	0.1875	0.20313	0.17188
	117	0	0.01667	0.03333	0	0	0	0.09375	0.01563	0
	119	0	0	0.03333	0	0	0	0	0	0
DS23a	236	0	0	0	0.01667	0	0	0	0	0
	238	0	0	0	0.01667	0	0	0	0	0.03125
	246	0	0.01667	0	0	0	0	0	0	0.03125
	248	0	0.01667	0.01724	0	0	0.01667	0	0	0
	250	0.58333	0.45	0.2931	0.48333	0.03333	0.46667	0.3125	0.35938	0.40625
	252	0	0.05	0.15517	0.01667	0.01667	0.01667	0.0625	0.0625	0.04688
	254	0	0.01667	0.06897	0	0	0	0.0625	0.01563	0.04688
	256	0	0.01667	0	0	0	0.03333	0	0.03125	0
	258	0.1	0.06667	0.08621	0.1	0.01667	0.11667	0.10938	0.10938	0.14063
	260	0.08333	0.1	0.25862	0.11667	0.21667	0.13333	0.1875	0.20313	0.125
	262	0.18333	0.18333	0.06897	0.16667	0.5	0.18333	0.1875	0.1875	0.125
	264	0.05	0.06667	0.05172	0.06667	0.21667	0.03333	0.07813	0.03125	0.04688
	266	0	0.01667	0	0.01667	0	0	0	0	0
Warning! Results should be treated with caution given the following:
There is 6% missing data at the locus 'DS09a' in the population 'Pop2!
There is 6% missing data at the locus 'DS09a' in the population 'Pop5!
There is 6% missing data at the locus 'DS09a' in the population 'Pop7!
There is 9% missing data at the locus 'DS09a' in the population 'Pop9!
There is 6% missing data at the locus 'DS14a' in the population 'Pop7!
There is 6% missing data at the locus 'DS15a' in the population 'Pop9!
There is 10% missing data at the locus 'DS32a' in the population 'Pop2!
There is 6% missing data at the locus 'DS32a' in the population 'Pop3!
There is 9% missing data at the locus 'DS25a' in the population 'Pop9!
There is 6% missing data at the locus 'DS26a' in the population 'Pop4!
There is 18% missing data at the locus 'DS07a' in the population 'Pop7!
There is 15% missing data at the locus 'DS07a' in the population 'Pop8!
There is 9% missing data at the locus 'DS07a' in the population 'Pop9!
There is 6% missing data at the locus 'DS23a' in the population 'Pop4!

## Sheet: AGF
Allele Frequencies with Graphs by Population and Locus for Codominant Data
Data Sheet	D
Data Title	Codominant data template
No. Loci	15
No. Samples	278
No. Pops.	9
Allele Frequencies by Populations For Graph By Locus
Locus	Allele	Pop1	Pop2	Pop3	Pop4	Pop5	Pop6	Pop7	Pop8	Pop9
DS05a	250	0	0.06897	0.06667	0.07813	0	0.16667	0.04688	0.04688	0.04688
	252	0	0	0.01667	0	0	0	0	0	0
	268	0.01724	0.03448	0	0.01563	0.01667	0.03333	0.03125	0	0
	270	0.13793	0.06897	0.05	0.10938	0.01667	0.05	0.32813	0.125	0.125
	272	0	0	0	0	0	0.03333	0	0	0
	274	0.03448	0	0.08333	0.01563	0	0.01667	0.0625	0.0625	0
	276	0.37931	0.39655	0.38333	0.39063	0.13333	0.31667	0.28125	0.28125	0.40625
	278	0.18966	0.08621	0.1	0.10938	0.43333	0.06667	0.04688	0.1875	0.14063
	280	0.24138	0.31034	0.25	0.26563	0.4	0.3	0.20313	0.26563	0.23438
	282	0	0	0.03333	0.01563	0	0.01667	0	0.03125	0.04688
	284	0	0.03448	0.01667	0	0	0	0	0	0
Locus	Allele	Pop1	Pop2	Pop3	Pop4	Pop5	Pop6	Pop7	Pop8	Pop9
DS08a	118	0	0	0	0	0	0.01667	0	0	0
	122	0	0	0	0	0	0.01667	0	0	0
	124	0	0	0	0	0	0.35	0.17188	0.03125	0.03125
	126	0	0	0	0	0	0.11667	0.01563	0	0.03125
	128	0	0	0.03333	0	0	0.01667	0	0	0
	132	0	0	0	0	0	0.01667	0	0	0
	136	0	0	0	0	0	0.01667	0	0	0
	140	0	0.01667	0	0	0	0	0	0	0
	142	0	0.01667	0	0	0	0	0.01563	0	0
	144	0.23333	0.06667	0.03333	0.03125	0.06667	0.06667	0	0.01563	0.04688
	146	0.03333	0.01667	0.03333	0.09375	0.25	0.01667	0.03125	0.01563	0
	148	0.23333	0.21667	0.23333	0.15625	0.05	0.1	0.25	0.23438	0.20313
	150	0.16667	0.18333	0.21667	0.23438	0.53333	0.11667	0.15625	0.29688	0.25
	152	0.21667	0.31667	0.3	0.25	0.01667	0.08333	0.29688	0.25	0.28125
	154	0	0.08333	0.06667	0.0625	0.06667	0.01667	0	0.07813	0.03125
	156	0	0	0.01667	0.01563	0	0	0	0	0.01563
	158	0.11667	0.08333	0.06667	0.15625	0.01667	0.05	0.0625	0.07813	0.10938
Locus	Allele	Pop1	Pop2	Pop3	Pop4	Pop5	Pop6	Pop7	Pop8	Pop9
DS09a	200	0	0	0	0	0	0	0.1	0	0.01724
	202	0.01667	0	0.01724	0	0	0.05172	0	0	0.01724
	204	0.01667	0.05357	0.01724	0.0625	0.08929	0.01724	0.06667	0.04688	0.17241
	206	0	0	0.03448	0	0	0	0	0	0
	208	0	0	0	0.01563	0	0	0.01667	0	0
	210	0	0.01786	0.03448	0.01563	0	0	0.01667	0	0.01724
	212	0.45	0.51786	0.43103	0.40625	0.53571	0.2069	0.26667	0.375	0.34483
	214	0.11667	0.14286	0.12069	0.21875	0.32143	0.53448	0.2	0.29688	0.17241
	216	0	0	0.03448	0	0	0.01724	0	0	0
	218	0.18333	0.21429	0.25862	0.125	0.03571	0.12069	0.11667	0.21875	0.25862
	220	0.06667	0.03571	0.03448	0.0625	0	0.05172	0.11667	0.04688	0
	222	0.13333	0.01786	0.01724	0.09375	0	0	0.1	0.01563	0
	230	0.01667	0	0	0	0.01786	0	0	0	0
Locus	Allele	Pop1	Pop2	Pop3	Pop4	Pop5	Pop6	Pop7	Pop8	Pop9
DS14a	195	0	0	0.01667	0	0	0.01667	0	0	0
	197	0	0.01724	0.08333	0	0	0	0	0.01613	0
	199	0.08333	0.01724	0.06667	0.0625	0	0	0.06667	0.01613	0.04839
	201	0.05	0.12069	0.13333	0.04688	0	0.33333	0.23333	0.27419	0.17742
	203	0.05	0.03448	0.05	0.09375	0.35	0.1	0.06667	0	0.09677
	205	0.53333	0.63793	0.38333	0.64063	0.53333	0.41667	0.4	0.35484	0.46774
	207	0.01667	0.01724	0	0.01563	0	0	0.03333	0	0.01613
	209	0.15	0.12069	0.15	0.0625	0.1	0.08333	0.11667	0.14516	0.14516
	211	0.11667	0.03448	0.11667	0.0625	0.01667	0.05	0.08333	0.17742	0.03226
	213	0	0	0	0	0	0	0	0.01613	0.01613
	239	0	0	0	0.01563	0	0	0	0	0
Locus	Allele	Pop1	Pop2	Pop3	Pop4	Pop5	Pop6	Pop7	Pop8	Pop9
DS15a	238	0	0	0	0	0	0	0.01563	0	0
	252	0	0.01667	0	0	0	0	0	0	0
	254	0	0.01667	0	0	0	0	0	0	0
	260	0	0	0	0	0	0	0	0	0.01667
	262	0	0	0	0	0	0	0.01563	0	0
	264	0	0.01667	0	0	0	0	0	0	0
	266	0	0	0.01667	0	0	0.03333	0	0	0
	268	0.03333	0.15	0.03333	0.09375	0.38333	0.06667	0.03125	0.1875	0.13333
	270	0.08333	0.05	0.18333	0.01563	0	0.05	0.0625	0.03125	0.01667
	272	0.3	0.23333	0.31667	0.32813	0.15	0.35	0.39063	0.29688	0.31667
	274	0.11667	0.11667	0.18333	0.10938	0.33333	0.15	0.25	0.10938	0.1
	276	0.31667	0.3	0.23333	0.375	0.08333	0.31667	0.20313	0.20313	0.3
	278	0.15	0.1	0.03333	0.07813	0.05	0.03333	0.03125	0.17188	0.11667
Locus	Allele	Pop1	Pop2	Pop3	Pop4	Pop5	Pop6	Pop7	Pop8	Pop9
DS17a	93	0	0.01724	0	0	0	0	0	0	0
	97	0	0	0.15	0.01563	0.05	0.06667	0.07813	0.07813	0.07813
	99	0.11667	0.10345	0.06667	0.07813	0.33333	0.15	0.20313	0.21875	0.17188
	101	0.06667	0.18966	0.23333	0.29688	0.15	0.23333	0.20313	0.21875	0.3125
	103	0.5	0.51724	0.38333	0.45313	0.35	0.33333	0.35938	0.35938	0.32813
	105	0.31667	0.17241	0.16667	0.125	0.11667	0.21667	0.14063	0.125	0.09375
	107	0	0	0	0.01563	0	0	0.01563	0	0.01563
	113	0	0	0	0.01563	0	0	0	0	0
Locus	Allele	Pop1	Pop2	Pop3	Pop4	Pop5	Pop6	Pop7	Pop8	Pop9
DS20a	207	0	0	0	0.01563	0.01724	0	0	0	0.01563
	213	0	0	0	0.01563	0	0	0	0	0
	215	0	0	0	0	0	0	0	0	0.01563
	217	0.01667	0.03448	0	0.10938	0	0.05	0	0.01563	0.01563
	219	0.53333	0.46552	0.51724	0.375	0.03448	0.35	0.29688	0.35938	0.34375
	221	0.01667	0.05172	0.05172	0	0	0	0.01563	0.01563	0.0625
	223	0	0.01724	0	0.01563	0	0.08333	0	0	0.03125
	225	0	0.01724	0.05172	0.01563	0	0.01667	0.125	0.07813	0
	227	0.15	0.06897	0.01724	0.125	0.01724	0.11667	0.0625	0.10938	0.09375
	229	0.2	0.2069	0.18966	0.17188	0.22414	0.2	0.28125	0.29688	0.21875
	231	0.01667	0	0	0.0625	0.24138	0	0.03125	0.01563	0.04688
	233	0.06667	0.13793	0.13793	0.09375	0.46552	0.18333	0.1875	0.10938	0.15625
	235	0	0	0.03448	0	0	0	0	0	0
Locus	Allele	Pop1	Pop2	Pop3	Pop4	Pop5	Pop6	Pop7	Pop8	Pop9
DS22a	304	0	0	0	0	0	0	0	0	0.01613
	308	0	0	0	0	0	0	0	0	0.01613
	310	0.01724	0	0	0	0	0	0	0	0.01613
	312	0	0	0	0	0	0	0.01563	0.01563	0
	314	0.06897	0.03333	0.15	0.0625	0	0.06667	0.04688	0.21875	0.14516
	316	0	0	0.05	0	0	0	0	0	0.04839
	318	0	0.01667	0	0.03125	0	0.03333	0	0	0.03226
	320	0	0.1	0.03333	0.07813	0.01667	0.16667	0.03125	0.03125	0
	322	0.55172	0.4	0.26667	0.35938	0.15	0.28333	0.32813	0.25	0.29032
	324	0.15517	0.16667	0.16667	0.14063	0.36667	0.25	0.07813	0.125	0.08065
	326	0.2069	0.21667	0.31667	0.32813	0.46667	0.18333	0.46875	0.34375	0.35484
	330	0	0.05	0.01667	0	0	0.01667	0.03125	0.01563	0
	334	0	0.01667	0	0	0	0	0	0	0
Locus	Allele	Pop1	Pop2	Pop3	Pop4	Pop5	Pop6	Pop7	Pop8	Pop9
DS28a	141	0.05	0	0	0.01613	0	0	0	0	0
	143	0.18333	0.12069	0.18966	0.09677	0.21667	0.16667	0.0625	0.21875	0.20313
	145	0.05	0.01724	0.01724	0.01613	0	0.08333	0.01563	0.0625	0.03125
	147	0.05	0.10345	0.06897	0.19355	0.08333	0.08333	0.17188	0.03125	0.15625
	149	0.26667	0.2931	0.08621	0.32258	0.35	0.15	0.15625	0.14063	0.04688
	151	0.18333	0.25862	0.41379	0.16129	0.05	0.36667	0.35938	0.375	0.34375
	153	0.2	0.2069	0.17241	0.12903	0.25	0.11667	0.1875	0.14063	0.21875
	155	0	0	0	0.03226	0.03333	0.01667	0.01563	0	0
	157	0.01667	0	0.03448	0	0	0	0.01563	0.03125	0
	159	0	0	0.01724	0.03226	0.01667	0	0.01563	0	0
	161	0	0	0	0	0	0.01667	0	0	0
Locus	Allele	Pop1	Pop2	Pop3	Pop4	Pop5	Pop6	Pop7	Pop8	Pop9
DS32a	310	0	0	0	0	0	0.05	0	0	0.01563
	312	0	0	0	0	0	0.05	0	0	0.01563
	314	0	0	0	0	0	0.01667	0	0	0
	316	0	0	0	0	0	0.05	0	0	0
	318	0	0	0	0	0	0.1	0	0	0
	320	0	0	0	0	0	0.03333	0	0	0
	322	0	0	0	0	0	0.2	0	0	0
	332	0	0	0.01786	0	0	0.01667	0	0	0
	334	0.01667	0	0.01786	0	0.01667	0	0	0.01563	0
	336	0.01667	0	0.08929	0.06452	0.2	0.01667	0.0625	0.03125	0.04688
	348	0.1	0.27778	0.28571	0.06452	0.03333	0.13333	0.17188	0.09375	0.23438
	350	0.01667	0.01852	0.10714	0.08065	0.03333	0	0.23438	0.03125	0
	352	0.3	0.33333	0.08929	0.20968	0	0.16667	0.04688	0.29688	0.4375
	354	0.31667	0.18519	0.23214	0.32258	0.23333	0.1	0.20313	0.375	0.17188
	356	0	0.05556	0.01786	0.03226	0	0.01667	0.0625	0.07813	0.03125
	370	0.2	0.12963	0.03571	0.16129	0	0.05	0.09375	0.0625	0.04688
	372	0.03333	0	0.10714	0.04839	0.48333	0	0.125	0.01563	0
	376	0	0	0	0.01613	0	0	0	0	0
Locus	Allele	Pop1	Pop2	Pop3	Pop4	Pop5	Pop6	Pop7	Pop8	Pop9
DS25a	222	0	0	0	0	0	0	0	0	0.01724
	226	0	0	0	0	0	0	0	0.01613	0.01724
	228	0	0	0	0	0	0	0	0.01613	0
	230	0.01667	0	0	0	0	0	0	0	0
	232	0.1	0.15517	0.08621	0.07813	0	0.05172	0.15625	0.1129	0.17241
	234	0	0.01724	0	0.01563	0	0	0.03125	0	0
	236	0.13333	0.03448	0.12069	0.20313	0.1	0.13793	0.125	0.19355	0.18966
	238	0.61667	0.62069	0.55172	0.40625	0.25	0.37931	0.3125	0.37097	0.43103
	240	0.01667	0.05172	0.03448	0.0625	0.23333	0.10345	0.09375	0.01613	0.01724
	242	0.1	0.05172	0.17241	0.15625	0.36667	0.22414	0.21875	0.12903	0.10345
	244	0	0	0	0	0	0	0	0.04839	0
	246	0.01667	0.05172	0.03448	0.04688	0.01667	0	0.0625	0.09677	0.05172
	248	0	0	0	0	0.01667	0	0	0	0
	252	0	0	0	0.01563	0	0	0	0	0
	262	0	0.01724	0	0	0	0	0	0	0
	264	0	0	0	0.01563	0.01667	0	0	0	0
	278	0	0	0	0	0	0.05172	0	0	0
	280	0	0	0	0	0	0.05172	0	0	0
Locus	Allele	Pop1	Pop2	Pop3	Pop4	Pop5	Pop6	Pop7	Pop8	Pop9
DS26a	79	0	0	0.01667	0	0	0	0	0	0
	81	0	0	0.01667	0	0	0.01667	0	0	0
	83	0.23333	0.1	0.11667	0.26667	0.18333	0.16667	0	0.07813	0.0625
	85	0.11667	0.06667	0.03333	0.03333	0.11667	0.03333	0.28125	0.15625	0.09375
	87	0.06667	0.08333	0.16667	0.16667	0.38333	0.03333	0.23438	0.21875	0.1875
	89	0.43333	0.53333	0.4	0.3	0.01667	0.36667	0.3125	0.45313	0.45313
	91	0.01667	0	0.06667	0	0.06667	0.01667	0	0	0
	93	0.13333	0.2	0.16667	0.23333	0.23333	0.36667	0.15625	0.09375	0.1875
	95	0	0	0.01667	0	0	0	0.01563	0	0.01563
	109	0	0.01667	0	0	0	0	0	0	0
Locus	Allele	Pop1	Pop2	Pop3	Pop4	Pop5	Pop6	Pop7	Pop8	Pop9
DS07a	180	0	0.01667	0.08333	0.01613	0	0.01667	0.01923	0.01852	0
	182	0.03333	0.05	0	0.01613	0.26667	0	0.03846	0.07407	0.03448
	184	0.08333	0.25	0.15	0.12903	0.3	0.08333	0.09615	0.24074	0.2069
	186	0.33333	0.2	0.3	0.29032	0.08333	0.08333	0.28846	0.12963	0.2931
	188	0.25	0.1	0.18333	0.25806	0.01667	0.01667	0.15385	0.18519	0.15517
	190	0.06667	0	0.01667	0	0.05	0.03333	0.07692	0.05556	0
	192	0.03333	0.16667	0.11667	0.09677	0.28333	0.05	0.13462	0.05556	0.12069
	194	0.01667	0.01667	0	0.01613	0	0	0	0.07407	0.01724
	196	0.18333	0.2	0.15	0.17742	0	0.01667	0.19231	0.14815	0.17241
	198	0	0	0	0	0	0	0	0.01852	0
	202	0	0	0	0	0	0.01667	0	0	0
	204	0	0	0	0	0	0.13333	0	0	0
	206	0	0	0	0	0	0.08333	0	0	0
	208	0	0	0	0	0	0.08333	0	0	0
	210	0	0	0	0	0	0.05	0	0	0
	212	0	0	0	0	0	0.1	0	0	0
	214	0	0	0	0	0	0.1	0	0	0
	216	0	0	0	0	0	0.08333	0	0	0
	218	0	0	0	0	0	0.01667	0	0	0
	220	0	0	0	0	0	0.03333	0	0	0
Locus	Allele	Pop1	Pop2	Pop3	Pop4	Pop5	Pop6	Pop7	Pop8	Pop9
DS16a	85	0	0	0	0	0	0.01667	0	0	0
	91	0	0	0	0	0	0.08333	0	0.01563	0
	95	0	0	0	0	0	0.1	0	0	0
	97	0	0.03333	0	0	0	0.18333	0	0.01563	0
	99	0	0	0	0.03125	0	0	0.01563	0	0.01563
	101	0	0	0	0	0	0.01667	0.01563	0	0.01563
	103	0.06667	0.06667	0	0.07813	0	0.1	0.01563	0.01563	0.03125
	105	0.23333	0.33333	0.25	0.26563	0.1	0.11667	0.29688	0.29688	0.375
	107	0.28333	0.21667	0.21667	0.26563	0.16667	0.11667	0.1875	0.17188	0.25
	109	0.11667	0.16667	0.2	0.1875	0.35	0.1	0.15625	0.21875	0.14063
	111	0	0	0.05	0	0	0	0	0	0
	113	0	0.05	0.01667	0.03125	0.05	0	0.03125	0.04688	0
	115	0.3	0.11667	0.2	0.14063	0.33333	0.16667	0.1875	0.20313	0.17188
	117	0	0.01667	0.03333	0	0	0	0.09375	0.01563	0
	119	0	0	0.03333	0	0	0	0	0	0
Locus	Allele	Pop1	Pop2	Pop3	Pop4	Pop5	Pop6	Pop7	Pop8	Pop9
DS23a	236	0	0	0	0.01667	0	0	0	0	0
	238	0	0	0	0.01667	0	0	0	0	0.03125
	246	0	0.01667	0	0	0	0	0	0	0.03125
	248	0	0.01667	0.01724	0	0	0.01667	0	0	0
	250	0.58333	0.45	0.2931	0.48333	0.03333	0.46667	0.3125	0.35938	0.40625
	252	0	0.05	0.15517	0.01667	0.01667	0.01667	0.0625	0.0625	0.04688
	254	0	0.01667	0.06897	0	0	0	0.0625	0.01563	0.04688
	256	0	0.01667	0	0	0	0.03333	0	0.03125	0
	258	0.1	0.06667	0.08621	0.1	0.01667	0.11667	0.10938	0.10938	0.14063
	260	0.08333	0.1	0.25862	0.11667	0.21667	0.13333	0.1875	0.20313	0.125
	262	0.18333	0.18333	0.06897	0.16667	0.5	0.18333	0.1875	0.1875	0.125
	264	0.05	0.06667	0.05172	0.06667	0.21667	0.03333	0.07813	0.03125	0.04688
	266	0	0.01667	0	0.01667	0	0	0	0	0
Warning! Results should be treated with caution given the following:
There is 6% missing data at the locus 'DS09a' in the population 'Pop2!
There is 6% missing data at the locus 'DS09a' in the population 'Pop5!
There is 6% missing data at the locus 'DS09a' in the population 'Pop7!
There is 9% missing data at the locus 'DS09a' in the population 'Pop9!
There is 6% missing data at the locus 'DS14a' in the population 'Pop7!
There is 6% missing data at the locus 'DS15a' in the population 'Pop9!
There is 10% missing data at the locus 'DS32a' in the population 'Pop2!
There is 6% missing data at the locus 'DS32a' in the population 'Pop3!
There is 9% missing data at the locus 'DS25a' in the population 'Pop9!
There is 6% missing data at the locus 'DS26a' in the population 'Pop4!
There is 18% missing data at the locus 'DS07a' in the population 'Pop7!
There is 15% missing data at the locus 'DS07a' in the population 'Pop8!
There is 9% missing data at the locus 'DS07a' in the population 'Pop9!
There is 6% missing data at the locus 'DS23a' in the population 'Pop4!

## Sheet: AFL
Allele Frequencies by Locus for Codominant Data
*With Step by Step option
Data Sheet	D
Data Title	Codominant data template
No. Loci	15
No. Samples	278
No. Pops.	9
Allele Frequencies, Sample Size and Counts by Locus
Pop	Allele/n	DS05a	Count	DS08a	Count	DS09a	Count	DS14a	Count	DS15a	Count	DS17a	Count	DS20a	Count	DS22a	Count	DS28a	Count	DS32a	Count	DS25a	Count	DS26a	Count	DS07a	Count	DS16a	Count	DS23a	Count
Pop1	N	29	58	30	60	30	60	30	60	30	60	30	60	30	60	29	58	30	60	30	60	30	60	30	60	30	60	30	60	30	60
	79		0		0		0		0		0		0		0		0		0		0		0	0	0		0		0		0
	81		0		0		0		0		0		0		0		0		0		0		0	0	0		0		0		0
	83		0		0		0		0		0		0		0		0		0		0		0	0.23333	14		0		0		0
	85		0		0		0		0		0		0		0		0		0		0		0	0.11667	7		0	0	0		0
	87		0		0		0		0		0		0		0		0		0		0		0	0.06667	4		0		0		0
	89		0		0		0		0		0		0		0		0		0		0		0	0.43333	26		0		0		0
	91		0		0		0		0		0		0		0		0		0		0		0	0.01667	1		0	0	0		0
	93		0		0		0		0		0	0	0		0		0		0		0		0	0.13333	8		0		0		0
	95		0		0		0		0		0		0		0		0		0		0		0	0	0		0	0	0		0
	97		0		0		0		0		0	0	0		0		0		0		0		0		0		0	0	0		0
	99		0		0		0		0		0	0.11667	7		0		0		0		0		0		0		0	0	0		0
	101		0		0		0		0		0	0.06667	4		0		0		0		0		0		0		0	0	0		0
	103		0		0		0		0		0	0.5	30		0		0		0		0		0		0		0	0.06667	4		0
	105		0		0		0		0		0	0.31667	19		0		0		0		0		0		0		0	0.23333	14		0
	107		0		0		0		0		0	0	0		0		0		0		0		0		0		0	0.28333	17		0
	109		0		0		0		0		0		0		0		0		0		0		0	0	0		0	0.11667	7		0
	111		0		0		0		0		0		0		0		0		0		0		0		0		0	0	0		0
	113		0		0		0		0		0	0	0		0		0		0		0		0		0		0	0	0		0
	115		0		0		0		0		0		0		0		0		0		0		0		0		0	0.3	18		0
	117		0		0		0		0		0		0		0		0		0		0		0		0		0	0	0		0
	118		0	0	0		0		0		0		0		0		0		0		0		0		0		0		0		0
	119		0		0		0		0		0		0		0		0		0		0		0		0		0	0	0		0
	122		0	0	0		0		0		0		0		0		0		0		0		0		0		0		0		0
	124		0	0	0		0		0		0		0		0		0		0		0		0		0		0		0		0
	126		0	0	0		0		0		0		0		0		0		0		0		0		0		0		0		0
	128		0	0	0		0		0		0		0		0		0		0		0		0		0		0		0		0
	132		0	0	0		0		0		0		0		0		0		0		0		0		0		0		0		0
	136		0	0	0		0		0		0		0		0		0		0		0		0		0		0		0		0
	140		0	0	0		0		0		0		0		0		0		0		0		0		0		0		0		0
	141		0		0		0		0		0		0		0		0	0.05	3		0		0		0		0		0		0
	142		0	0	0		0		0		0		0		0		0		0		0		0		0		0		0		0
	143		0		0		0		0		0		0		0		0	0.18333	11		0		0		0		0		0		0
	144		0	0.23333	14		0		0		0		0		0		0		0		0		0		0		0		0		0
	145		0		0		0		0		0		0		0		0	0.05	3		0		0		0		0		0		0
	146		0	0.03333	2		0		0		0		0		0		0		0		0		0		0		0		0		0
	147		0		0		0		0		0		0		0		0	0.05	3		0		0		0		0		0		0
	148		0	0.23333	14		0		0		0		0		0		0		0		0		0		0		0		0		0
	149		0		0		0		0		0		0		0		0	0.26667	16		0		0		0		0		0		0
	150		0	0.16667	10		0		0		0		0		0		0		0		0		0		0		0		0		0
	151		0		0		0		0		0		0		0		0	0.18333	11		0		0		0		0		0		0
	152		0	0.21667	13		0		0		0		0		0		0		0		0		0		0		0		0		0
	153		0		0		0		0		0		0		0		0	0.2	12		0		0		0		0		0		0
	154		0	0	0		0		0		0		0		0		0		0		0		0		0		0		0		0
	155		0		0		0		0		0		0		0		0	0	0		0		0		0		0		0		0
	156		0	0	0		0		0		0		0		0		0		0		0		0		0		0		0		0
	157		0		0		0		0		0		0		0		0	0.01667	1		0		0		0		0		0		0
	158		0	0.11667	7		0		0		0		0		0		0		0		0		0		0		0		0		0
	159		0		0		0		0		0		0		0		0	0	0		0		0		0		0		0		0
	161		0		0		0		0		0		0		0		0	0	0		0		0		0		0		0		0
	180		0		0		0		0		0		0		0		0		0		0		0		0	0	0		0		0
	182		0		0		0		0		0		0		0		0		0		0		0		0	0.03333	2		0		0
	184		0		0		0		0		0		0		0		0		0		0		0		0	0.08333	5		0		0
	186		0		0		0		0		0		0		0		0		0		0		0		0	0.33333	20		0		0
	188		0		0		0		0		0		0		0		0		0		0		0		0	0.25	15		0		0
	190		0		0		0		0		0		0		0		0		0		0		0		0	0.06667	4		0		0
	192		0		0		0		0		0		0		0		0		0		0		0		0	0.03333	2		0		0
	194		0		0		0		0		0		0		0		0		0		0		0		0	0.01667	1		0		0
	195		0		0		0	0	0		0		0		0		0		0		0		0		0		0		0		0
	196		0		0		0		0		0		0		0		0		0		0		0		0	0.18333	11		0		0
	197		0		0		0	0	0		0		0		0		0		0		0		0		0		0		0		0
	198		0		0		0		0		0		0		0		0		0		0		0		0	0	0		0		0
	199		0		0		0	0.08333	5		0		0		0		0		0		0		0		0		0		0		0
	200		0		0	0	0		0		0		0		0		0		0		0		0		0		0		0		0
	201		0		0		0	0.05	3		0		0		0		0		0		0		0		0		0		0		0
	202		0		0	0.01667	1		0		0		0		0		0		0		0		0		0	0	0		0		0
	203		0		0		0	0.05	3		0		0		0		0		0		0		0		0		0		0		0
	204		0		0	0.01667	1		0		0		0		0		0		0		0		0		0	0	0		0		0
	205		0		0		0	0.53333	32		0		0		0		0		0		0		0		0		0		0		0
	206		0		0	0	0		0		0		0		0		0		0		0		0		0	0	0		0		0
	207		0		0		0	0.01667	1		0		0	0	0		0		0		0		0		0		0		0		0
	208		0		0	0	0		0		0		0		0		0		0		0		0		0	0	0		0		0
	209		0		0		0	0.15	9		0		0		0		0		0		0		0		0		0		0		0
	210		0		0	0	0		0		0		0		0		0		0		0		0		0	0	0		0		0
	211		0		0		0	0.11667	7		0		0		0		0		0		0		0		0		0		0		0
	212		0		0	0.45	27		0		0		0		0		0		0		0		0		0	0	0		0		0
	213		0		0		0	0	0		0		0	0	0		0		0		0		0		0		0		0		0
	214		0		0	0.11667	7		0		0		0		0		0		0		0		0		0	0	0		0		0
	215		0		0		0		0		0		0	0	0		0		0		0		0		0		0		0		0
	216		0		0	0	0		0		0		0		0		0		0		0		0		0	0	0		0		0
	217		0		0		0		0		0		0	0.01667	1		0		0		0		0		0		0		0		0
	218		0		0	0.18333	11		0		0		0		0		0		0		0		0		0	0	0		0		0
	219		0		0		0		0		0		0	0.53333	32		0		0		0		0		0		0		0		0
	220		0		0	0.06667	4		0		0		0		0		0		0		0		0		0	0	0		0		0
	221		0		0		0		0		0		0	0.01667	1		0		0		0		0		0		0		0		0
	222		0		0	0.13333	8		0		0		0		0		0		0		0	0	0		0		0		0		0
	223		0		0		0		0		0		0	0	0		0		0		0		0		0		0		0		0
	225		0		0		0		0		0		0	0	0		0		0		0		0		0		0		0		0
	226		0		0		0		0		0		0		0		0		0		0	0	0		0		0		0		0
	227		0		0		0		0		0		0	0.15	9		0		0		0		0		0		0		0		0
	228		0		0		0		0		0		0		0		0		0		0	0	0		0		0		0		0
	229		0		0		0		0		0		0	0.2	12		0		0		0		0		0		0		0		0
	230		0		0	0.01667	1		0		0		0		0		0		0		0	0.01667	1		0		0		0		0
	231		0		0		0		0		0		0	0.01667	1		0		0		0		0		0		0		0		0
	232		0		0		0		0		0		0		0		0		0		0	0.1	6		0		0		0		0
	233		0		0		0		0		0		0	0.06667	4		0		0		0		0		0		0		0		0
	234		0		0		0		0		0		0		0		0		0		0	0	0		0		0		0		0
	235		0		0		0		0		0		0	0	0		0		0		0		0		0		0		0		0
	236		0		0		0		0		0		0		0		0		0		0	0.13333	8		0		0		0	0	0
	238		0		0		0		0	0	0		0		0		0		0		0	0.61667	37		0		0		0	0	0
	239		0		0		0	0	0		0		0		0		0		0		0		0		0		0		0		0
	240		0		0		0		0		0		0		0		0		0		0	0.01667	1		0		0		0		0
	242		0		0		0		0		0		0		0		0		0		0	0.1	6		0		0		0		0
	244		0		0		0		0		0		0		0		0		0		0	0	0		0		0		0		0
	246		0		0		0		0		0		0		0		0		0		0	0.01667	1		0		0		0	0	0
	248		0		0		0		0		0		0		0		0		0		0	0	0		0		0		0	0	0
	250	0	0		0		0		0		0		0		0		0		0		0		0		0		0		0	0.58333	35
	252	0	0		0		0		0	0	0		0		0		0		0		0	0	0		0		0		0	0	0
	254		0		0		0		0	0	0		0		0		0		0		0		0		0		0		0	0	0
	256		0		0		0		0		0		0		0		0		0		0		0		0		0		0	0	0
	258		0		0		0		0		0		0		0		0		0		0		0		0		0		0	0.1	6
	260		0		0		0		0	0	0		0		0		0		0		0		0		0		0		0	0.08333	5
	262		0		0		0		0	0	0		0		0		0		0		0	0	0		0		0		0	0.18333	11
	264		0		0		0		0	0	0		0		0		0		0		0	0	0		0		0		0	0.05	3
	266		0		0		0		0	0	0		0		0		0		0		0		0		0		0		0	0	0
	268	0.01724	1		0		0		0	0.03333	2		0		0		0		0		0		0		0		0		0		0
	270	0.13793	8		0		0		0	0.08333	5		0		0		0		0		0		0		0		0		0		0
	272	0	0		0		0		0	0.3	18		0		0		0		0		0		0		0		0		0		0
	274	0.03448	2		0		0		0	0.11667	7		0		0		0		0		0		0		0		0		0		0
	276	0.37931	22		0		0		0	0.31667	19		0		0		0		0		0		0		0		0		0		0
	278	0.18966	11		0		0		0	0.15	9		0		0		0		0		0	0	0		0		0		0		0
	280	0.24138	14		0		0		0		0		0		0		0		0		0	0	0		0		0		0		0
	282	0	0		0		0		0		0		0		0		0		0		0		0		0		0		0		0
	284	0	0		0		0		0		0		0		0		0		0		0		0		0		0		0		0
	304		0		0		0		0		0		0		0	0	0		0		0		0		0		0		0		0
	308		0		0		0		0		0		0		0	0	0		0		0		0		0		0		0		0
	310		0		0		0		0		0		0		0	0.01724	1		0	0	0		0		0		0		0		0
	312		0		0		0		0		0		0		0	0	0		0	0	0		0		0		0		0		0
	314		0		0		0		0		0		0		0	0.06897	4		0	0	0		0		0		0		0		0
	316		0		0		0		0		0		0		0	0	0		0	0	0		0		0		0		0		0
	318		0		0		0		0		0		0		0	0	0		0	0	0		0		0		0		0		0
	320		0		0		0		0		0		0		0	0	0		0	0	0		0		0		0		0		0
	322		0		0		0		0		0		0		0	0.55172	32		0	0	0		0		0		0		0		0
	324		0		0		0		0		0		0		0	0.15517	9		0		0		0		0		0		0		0
	326		0		0		0		0		0		0		0	0.2069	12		0		0		0		0		0		0		0
	330		0		0		0		0		0		0		0	0	0		0		0		0		0		0		0		0
	332		0		0		0		0		0		0		0		0		0	0	0		0		0		0		0		0
	334		0		0		0		0		0		0		0	0	0		0	0.01667	1		0		0		0		0		0
	336		0		0		0		0		0		0		0		0		0	0.01667	1		0		0		0		0		0
	348		0		0		0		0		0		0		0		0		0	0.1	6		0		0		0		0		0
	350		0		0		0		0		0		0		0		0		0	0.01667	1		0		0		0		0		0
	352		0		0		0		0		0		0		0		0		0	0.3	18		0		0		0		0		0
	354		0		0		0		0		0		0		0		0		0	0.31667	19		0		0		0		0		0
	356		0		0		0		0		0		0		0		0		0	0	0		0		0		0		0		0
	370		0		0		0		0		0		0		0		0		0	0.2	12		0		0		0		0		0
	372		0		0		0		0		0		0		0		0		0	0.03333	2		0		0		0		0		0
	376		0		0		0		0		0		0		0		0		0	0	0		0		0		0		0		0
Pop2	N	29	58	30	60	28	56	29	58	30	60	29	58	29	58	30	60	29	58	27	54	29	58	30	60	30	60	30	60	30	60
	79		0		0		0		0		0		0		0		0		0		0		0	0	0		0		0		0
	81		0		0		0		0		0		0		0		0		0		0		0	0	0		0		0		0
	83		0		0		0		0		0		0		0		0		0		0		0	0.1	6		0		0		0
	85		0		0		0		0		0		0		0		0		0		0		0	0.06667	4		0	0	0		0
	87		0		0		0		0		0		0		0		0		0		0		0	0.08333	5		0		0		0
	89		0		0		0		0		0		0		0		0		0		0		0	0.53333	32		0		0		0
	91		0		0		0		0		0		0		0		0		0		0		0	0	0		0	0	0		0
	93		0		0		0		0		0	0.01724	1		0		0		0		0		0	0.2	12		0		0		0
	95		0		0		0		0		0		0		0		0		0		0		0	0	0		0	0	0		0
	97		0		0		0		0		0	0	0		0		0		0		0		0		0		0	0.03333	2		0
	99		0		0		0		0		0	0.10345	6		0		0		0		0		0		0		0	0	0		0
	101		0		0		0		0		0	0.18966	11		0		0		0		0		0		0		0	0	0		0
	103		0		0		0		0		0	0.51724	30		0		0		0		0		0		0		0	0.06667	4		0
	105		0		0		0		0		0	0.17241	10		0		0		0		0		0		0		0	0.33333	20		0
	107		0		0		0		0		0	0	0		0		0		0		0		0		0		0	0.21667	13		0
	109		0		0		0		0		0		0		0		0		0		0		0	0.01667	1		0	0.16667	10		0
	111		0		0		0		0		0		0		0		0		0		0		0		0		0	0	0		0
	113		0		0		0		0		0	0	0		0		0		0		0		0		0		0	0.05	3		0
	115		0		0		0		0		0		0		0		0		0		0		0		0		0	0.11667	7		0
	117		0		0		0		0		0		0		0		0		0		0		0		0		0	0.01667	1		0
	118		0	0	0		0		0		0		0		0		0		0		0		0		0		0		0		0
	119		0		0		0		0		0		0		0		0		0		0		0		0		0	0	0		0
	122		0	0	0		0		0		0		0		0		0		0		0		0		0		0		0		0
	124		0	0	0		0		0		0		0		0		0		0		0		0		0		0		0		0
	126		0	0	0		0		0		0		0		0		0		0		0		0		0		0		0		0
	128		0	0	0		0		0		0		0		0		0		0		0		0		0		0		0		0
	132		0	0	0		0		0		0		0		0		0		0		0		0		0		0		0		0
	136		0	0	0		0		0		0		0		0		0		0		0		0		0		0		0		0
	140		0	0.01667	1		0		0		0		0		0		0		0		0		0		0		0		0		0
	141		0		0		0		0		0		0		0		0	0	0		0		0		0		0		0		0
	142		0	0.01667	1		0		0		0		0		0		0		0		0		0		0		0		0		0
	143		0		0		0		0		0		0		0		0	0.12069	7		0		0		0		0		0		0
	144		0	0.06667	4		0		0		0		0		0		0		0		0		0		0		0		0		0
	145		0		0		0		0		0		0		0		0	0.01724	1		0		0		0		0		0		0
	146		0	0.01667	1		0		0		0		0		0		0		0		0		0		0		0		0		0
	147		0		0		0		0		0		0		0		0	0.10345	6		0		0		0		0		0		0
	148		0	0.21667	13		0		0		0		0		0		0		0		0		0		0		0		0		0
	149		0		0		0		0		0		0		0		0	0.2931	17		0		0		0		0		0		0
	150		0	0.18333	11		0		0		0		0		0		0		0		0		0		0		0		0		0
	151		0		0		0		0		0		0		0		0	0.25862	15		0		0		0		0		0		0
	152		0	0.31667	19		0		0		0		0		0		0		0		0		0		0		0		0		0
	153		0		0		0		0		0		0		0		0	0.2069	12		0		0		0		0		0		0
	154		0	0.08333	5		0		0		0		0		0		0		0		0		0		0		0		0		0
	155		0		0		0		0		0		0		0		0	0	0		0		0		0		0		0		0
	156		0	0	0		0		0		0		0		0		0		0		0		0		0		0		0		0
	157		0		0		0		0		0		0		0		0	0	0		0		0		0		0		0		0
	158		0	0.08333	5		0		0		0		0		0		0		0		0		0		0		0		0		0
	159		0		0		0		0		0		0		0		0	0	0		0		0		0		0		0		0
	161		0		0		0		0		0		0		0		0	0	0		0		0		0		0		0		0
	180		0		0		0		0		0		0		0		0		0		0		0		0	0.01667	1		0		0
	182		0		0		0		0		0		0		0		0		0		0		0		0	0.05	3		0		0
	184		0		0		0		0		0		0		0		0		0		0		0		0	0.25	15		0		0
	186		0		0		0		0		0		0		0		0		0		0		0		0	0.2	12		0		0
	188		0		0		0		0		0		0		0		0		0		0		0		0	0.1	6		0		0
	190		0		0		0		0		0		0		0		0		0		0		0		0	0	0		0		0
	192		0		0		0		0		0		0		0		0		0		0		0		0	0.16667	10		0		0
	194		0		0		0		0		0		0		0		0		0		0		0		0	0.01667	1		0		0
	195		0		0		0	0	0		0		0		0		0		0		0		0		0		0		0		0
	196		0		0		0		0		0		0		0		0		0		0		0		0	0.2	12		0		0
	197		0		0		0	0.01724	1		0		0		0		0		0		0		0		0		0		0		0
	198		0		0		0		0		0		0		0		0		0		0		0		0	0	0		0		0
	199		0		0		0	0.01724	1		0		0		0		0		0		0		0		0		0		0		0
	200		0		0	0	0		0		0		0		0		0		0		0		0		0		0		0		0
	201		0		0		0	0.12069	7		0		0		0		0		0		0		0		0		0		0		0
	202		0		0	0	0		0		0		0		0		0		0		0		0		0	0	0		0		0
	203		0		0		0	0.03448	2		0		0		0		0		0		0		0		0		0		0		0
	204		0		0	0.05357	3		0		0		0		0		0		0		0		0		0	0	0		0		0
	205		0		0		0	0.63793	37		0		0		0		0		0		0		0		0		0		0		0
	206		0		0	0	0		0		0		0		0		0		0		0		0		0	0	0		0		0
	207		0		0		0	0.01724	1		0		0	0	0		0		0		0		0		0		0		0		0
	208		0		0	0	0		0		0		0		0		0		0		0		0		0	0	0		0		0
	209		0		0		0	0.12069	7		0		0		0		0		0		0		0		0		0		0		0
	210		0		0	0.01786	1		0		0		0		0		0		0		0		0		0	0	0		0		0
	211		0		0		0	0.03448	2		0		0		0		0		0		0		0		0		0		0		0
	212		0		0	0.51786	29		0		0		0		0		0		0		0		0		0	0	0		0		0
	213		0		0		0	0	0		0		0	0	0		0		0		0		0		0		0		0		0
	214		0		0	0.14286	8		0		0		0		0		0		0		0		0		0	0	0		0		0
	215		0		0		0		0		0		0	0	0		0		0		0		0		0		0		0		0
	216		0		0	0	0		0		0		0		0		0		0		0		0		0	0	0		0		0
	217		0		0		0		0		0		0	0.03448	2		0		0		0		0		0		0		0		0
	218		0		0	0.21429	12		0		0		0		0		0		0		0		0		0	0	0		0		0
	219		0		0		0		0		0		0	0.46552	27		0		0		0		0		0		0		0		0
	220		0		0	0.03571	2		0		0		0		0		0		0		0		0		0	0	0		0		0
	221		0		0		0		0		0		0	0.05172	3		0		0		0		0		0		0		0		0
	222		0		0	0.01786	1		0		0		0		0		0		0		0	0	0		0		0		0		0
	223		0		0		0		0		0		0	0.01724	1		0		0		0		0		0		0		0		0
	225		0		0		0		0		0		0	0.01724	1		0		0		0		0		0		0		0		0
	226		0		0		0		0		0		0		0		0		0		0	0	0		0		0		0		0
	227		0		0		0		0		0		0	0.06897	4		0		0		0		0		0		0		0		0
	228		0		0		0		0		0		0		0		0		0		0	0	0		0		0		0		0
	229		0		0		0		0		0		0	0.2069	12		0		0		0		0		0		0		0		0
	230		0		0	0	0		0		0		0		0		0		0		0	0	0		0		0		0		0
	231		0		0		0		0		0		0	0	0		0		0		0		0		0		0		0		0
	232		0		0		0		0		0		0		0		0		0		0	0.15517	9		0		0		0		0
	233		0		0		0		0		0		0	0.13793	8		0		0		0		0		0		0		0		0
	234		0		0		0		0		0		0		0		0		0		0	0.01724	1		0		0		0		0
	235		0		0		0		0		0		0	0	0		0		0		0		0		0		0		0		0
	236		0		0		0		0		0		0		0		0		0		0	0.03448	2		0		0		0	0	0
	238		0		0		0		0	0	0		0		0		0		0		0	0.62069	36		0		0		0	0	0
	239		0		0		0	0	0		0		0		0		0		0		0		0		0		0		0		0
	240		0		0		0		0		0		0		0		0		0		0	0.05172	3		0		0		0		0
	242		0		0		0		0		0		0		0		0		0		0	0.05172	3		0		0		0		0
	244		0		0		0		0		0		0		0		0		0		0	0	0		0		0		0		0
	246		0		0		0		0		0		0		0		0		0		0	0.05172	3		0		0		0	0.01667	1
	248		0		0		0		0		0		0		0		0		0		0	0	0		0		0		0	0.01667	1
	250	0.06897	4		0		0		0		0		0		0		0		0		0		0		0		0		0	0.45	27
	252	0	0		0		0		0	0.01667	1		0		0		0		0		0	0	0		0		0		0	0.05	3
	254		0		0		0		0	0.01667	1		0		0		0		0		0		0		0		0		0	0.01667	1
	256		0		0		0		0		0		0		0		0		0		0		0		0		0		0	0.01667	1
	258		0		0		0		0		0		0		0		0		0		0		0		0		0		0	0.06667	4
	260		0		0		0		0	0	0		0		0		0		0		0		0		0		0		0	0.1	6
	262		0		0		0		0	0	0		0		0		0		0		0	0.01724	1		0		0		0	0.18333	11
	264		0		0		0		0	0.01667	1		0		0		0		0		0	0	0		0		0		0	0.06667	4
	266		0		0		0		0	0	0		0		0		0		0		0		0		0		0		0	0.01667	1
	268	0.03448	2		0		0		0	0.15	9		0		0		0		0		0		0		0		0		0		0
	270	0.06897	4		0		0		0	0.05	3		0		0		0		0		0		0		0		0		0		0
	272	0	0		0		0		0	0.23333	14		0		0		0		0		0		0		0		0		0		0
	274	0	0		0		0		0	0.11667	7		0		0		0		0		0		0		0		0		0		0
	276	0.39655	23		0		0		0	0.3	18		0		0		0		0		0		0		0		0		0		0
	278	0.08621	5		0		0		0	0.1	6		0		0		0		0		0	0	0		0		0		0		0
	280	0.31034	18		0		0		0		0		0		0		0		0		0	0	0		0		0		0		0
	282	0	0		0		0		0		0		0		0		0		0		0		0		0		0		0		0
	284	0.03448	2		0		0		0		0		0		0		0		0		0		0		0		0		0		0
	304		0		0		0		0		0		0		0	0	0		0		0		0		0		0		0		0
	308		0		0		0		0		0		0		0	0	0		0		0		0		0		0		0		0
	310		0		0		0		0		0		0		0	0	0		0	0	0		0		0		0		0		0
	312		0		0		0		0		0		0		0	0	0		0	0	0		0		0		0		0		0
	314		0		0		0		0		0		0		0	0.03333	2		0	0	0		0		0		0		0		0
	316		0		0		0		0		0		0		0	0	0		0	0	0		0		0		0		0		0
	318		0		0		0		0		0		0		0	0.01667	1		0	0	0		0		0		0		0		0
	320		0		0		0		0		0		0		0	0.1	6		0	0	0		0		0		0		0		0
	322		0		0		0		0		0		0		0	0.4	24		0	0	0		0		0		0		0		0
	324		0		0		0		0		0		0		0	0.16667	10		0		0		0		0		0		0		0
	326		0		0		0		0		0		0		0	0.21667	13		0		0		0		0		0		0		0
	330		0		0		0		0		0		0		0	0.05	3		0		0		0		0		0		0		0
	332		0		0		0		0		0		0		0		0		0	0	0		0		0		0		0		0
	334		0		0		0		0		0		0		0	0.01667	1		0	0	0		0		0		0		0		0
	336		0		0		0		0		0		0		0		0		0	0	0		0		0		0		0		0
	348		0		0		0		0		0		0		0		0		0	0.27778	15		0		0		0		0		0
	350		0		0		0		0		0		0		0		0		0	0.01852	1		0		0		0		0		0
	352		0		0		0		0		0		0		0		0		0	0.33333	18		0		0		0		0		0
	354		0		0		0		0		0		0		0		0		0	0.18519	10		0		0		0		0		0
	356		0		0		0		0		0		0		0		0		0	0.05556	3		0		0		0		0		0
	370		0		0		0		0		0		0		0		0		0	0.12963	7		0		0		0		0		0
	372		0		0		0		0		0		0		0		0		0	0	0		0		0		0		0		0
	376		0		0		0		0		0		0		0		0		0	0	0		0		0		0		0		0
Pop3	N	30	60	30	60	29	58	30	60	30	60	30	60	29	58	30	60	29	58	28	56	29	58	30	60	30	60	30	60	29	58
	79		0		0		0		0		0		0		0		0		0		0		0	0.01667	1		0		0		0
	81		0		0		0		0		0		0		0		0		0		0		0	0.01667	1		0		0		0
	83		0		0		0		0		0		0		0		0		0		0		0	0.11667	7		0		0		0
	85		0		0		0		0		0		0		0		0		0		0		0	0.03333	2		0	0	0		0
	87		0		0		0		0		0		0		0		0		0		0		0	0.16667	10		0		0		0
	89		0		0		0		0		0		0		0		0		0		0		0	0.4	24		0		0		0
	91		0		0		0		0		0		0		0		0		0		0		0	0.06667	4		0	0	0		0
	93		0		0		0		0		0	0	0		0		0		0		0		0	0.16667	10		0		0		0
	95		0		0		0		0		0		0		0		0		0		0		0	0.01667	1		0	0	0		0
	97		0		0		0		0		0	0.15	9		0		0		0		0		0		0		0	0	0		0
	99		0		0		0		0		0	0.06667	4		0		0		0		0		0		0		0	0	0		0
	101		0		0		0		0		0	0.23333	14		0		0		0		0		0		0		0	0	0		0
	103		0		0		0		0		0	0.38333	23		0		0		0		0		0		0		0	0	0		0
	105		0		0		0		0		0	0.16667	10		0		0		0		0		0		0		0	0.25	15		0
	107		0		0		0		0		0	0	0		0		0		0		0		0		0		0	0.21667	13		0
	109		0		0		0		0		0		0		0		0		0		0		0	0	0		0	0.2	12		0
	111		0		0		0		0		0		0		0		0		0		0		0		0		0	0.05	3		0
	113		0		0		0		0		0	0	0		0		0		0		0		0		0		0	0.01667	1		0
	115		0		0		0		0		0		0		0		0		0		0		0		0		0	0.2	12		0
	117		0		0		0		0		0		0		0		0		0		0		0		0		0	0.03333	2		0
	118		0	0	0		0		0		0		0		0		0		0		0		0		0		0		0		0
	119		0		0		0		0		0		0		0		0		0		0		0		0		0	0.03333	2		0
	122		0	0	0		0		0		0		0		0		0		0		0		0		0		0		0		0
	124		0	0	0		0		0		0		0		0		0		0		0		0		0		0		0		0
	126		0	0	0		0		0		0		0		0		0		0		0		0		0		0		0		0
	128		0	0.03333	2		0		0		0		0		0		0		0		0		0		0		0		0		0
	132		0	0	0		0		0		0		0		0		0		0		0		0		0		0		0		0
	136		0	0	0		0		0		0		0		0		0		0		0		0		0		0		0		0
	140		0	0	0		0		0		0		0		0		0		0		0		0		0		0		0		0
	141		0		0		0		0		0		0		0		0	0	0		0		0		0		0		0		0
	142		0	0	0		0		0		0		0		0		0		0		0		0		0		0		0		0
	143		0		0		0		0		0		0		0		0	0.18966	11		0		0		0		0		0		0
	144		0	0.03333	2		0		0		0		0		0		0		0		0		0		0		0		0		0
	145		0		0		0		0		0		0		0		0	0.01724	1		0		0		0		0		0		0
	146		0	0.03333	2		0		0		0		0		0		0		0		0		0		0		0		0		0
	147		0		0		0		0		0		0		0		0	0.06897	4		0		0		0		0		0		0
	148		0	0.23333	14		0		0		0		0		0		0		0		0		0		0		0		0		0
	149		0		0		0		0		0		0		0		0	0.08621	5		0		0		0		0		0		0
	150		0	0.21667	13		0		0		0		0		0		0		0		0		0		0		0		0		0
	151		0		0		0		0		0		0		0		0	0.41379	24		0		0		0		0		0		0
	152		0	0.3	18		0		0		0		0		0		0		0		0		0		0		0		0		0
	153		0		0		0		0		0		0		0		0	0.17241	10		0		0		0		0		0		0
	154		0	0.06667	4		0		0		0		0		0		0		0		0		0		0		0		0		0
	155		0		0		0		0		0		0		0		0	0	0		0		0		0		0		0		0
	156		0	0.01667	1		0		0		0		0		0		0		0		0		0		0		0		0		0
	157		0		0		0		0		0		0		0		0	0.03448	2		0		0		0		0		0		0
	158		0	0.06667	4		0		0		0		0		0		0		0		0		0		0		0		0		0
	159		0		0		0		0		0		0		0		0	0.01724	1		0		0		0		0		0		0
	161		0		0		0		0		0		0		0		0	0	0		0		0		0		0		0		0
	180		0		0		0		0		0		0		0		0		0		0		0		0	0.08333	5		0		0
	182		0		0		0		0		0		0		0		0		0		0		0		0	0	0		0		0
	184		0		0		0		0		0		0		0		0		0		0		0		0	0.15	9		0		0
	186		0		0		0		0		0		0		0		0		0		0		0		0	0.3	18		0		0
	188		0		0		0		0		0		0		0		0		0		0		0		0	0.18333	11		0		0
	190		0		0		0		0		0		0		0		0		0		0		0		0	0.01667	1		0		0
	192		0		0		0		0		0		0		0		0		0		0		0		0	0.11667	7		0		0
	194		0		0		0		0		0		0		0		0		0		0		0		0	0	0		0		0
	195		0		0		0	0.01667	1		0		0		0		0		0		0		0		0		0		0		0
	196		0		0		0		0		0		0		0		0		0		0		0		0	0.15	9		0		0
	197		0		0		0	0.08333	5		0		0		0		0		0		0		0		0		0		0		0
	198		0		0		0		0		0		0		0		0		0		0		0		0	0	0		0		0
	199		0		0		0	0.06667	4		0		0		0		0		0		0		0		0		0		0		0
	200		0		0	0	0		0		0		0		0		0		0		0		0		0		0		0		0
	201		0		0		0	0.13333	8		0		0		0		0		0		0		0		0		0		0		0
	202		0		0	0.01724	1		0		0		0		0		0		0		0		0		0	0	0		0		0
	203		0		0		0	0.05	3		0		0		0		0		0		0		0		0		0		0		0
	204		0		0	0.01724	1		0		0		0		0		0		0		0		0		0	0	0		0		0
	205		0		0		0	0.38333	23		0		0		0		0		0		0		0		0		0		0		0
	206		0		0	0.03448	2		0		0		0		0		0		0		0		0		0	0	0		0		0
	207		0		0		0	0	0		0		0	0	0		0		0		0		0		0		0		0		0
	208		0		0	0	0		0		0		0		0		0		0		0		0		0	0	0		0		0
	209		0		0		0	0.15	9		0		0		0		0		0		0		0		0		0		0		0
	210		0		0	0.03448	2		0		0		0		0		0		0		0		0		0	0	0		0		0
	211		0		0		0	0.11667	7		0		0		0		0		0		0		0		0		0		0		0
	212		0		0	0.43103	25		0		0		0		0		0		0		0		0		0	0	0		0		0
	213		0		0		0	0	0		0		0	0	0		0		0		0		0		0		0		0		0
	214		0		0	0.12069	7		0		0		0		0		0		0		0		0		0	0	0		0		0
	215		0		0		0		0		0		0	0	0		0		0		0		0		0		0		0		0
	216		0		0	0.03448	2		0		0		0		0		0		0		0		0		0	0	0		0		0
	217		0		0		0		0		0		0	0	0		0		0		0		0		0		0		0		0
	218		0		0	0.25862	15		0		0		0		0		0		0		0		0		0	0	0		0		0
	219		0		0		0		0		0		0	0.51724	30		0		0		0		0		0		0		0		0
	220		0		0	0.03448	2		0		0		0		0		0		0		0		0		0	0	0		0		0
	221		0		0		0		0		0		0	0.05172	3		0		0		0		0		0		0		0		0
	222		0		0	0.01724	1		0		0		0		0		0		0		0	0	0		0		0		0		0
	223		0		0		0		0		0		0	0	0		0		0		0		0		0		0		0		0
	225		0		0		0		0		0		0	0.05172	3		0		0		0		0		0		0		0		0
	226		0		0		0		0		0		0		0		0		0		0	0	0		0		0		0		0
	227		0		0		0		0		0		0	0.01724	1		0		0		0		0		0		0		0		0
	228		0		0		0		0		0		0		0		0		0		0	0	0		0		0		0		0
	229		0		0		0		0		0		0	0.18966	11		0		0		0		0		0		0		0		0
	230		0		0	0	0		0		0		0		0		0		0		0	0	0		0		0		0		0
	231		0		0		0		0		0		0	0	0		0		0		0		0		0		0		0		0
	232		0		0		0		0		0		0		0		0		0		0	0.08621	5		0		0		0		0
	233		0		0		0		0		0		0	0.13793	8		0		0		0		0		0		0		0		0
	234		0		0		0		0		0		0		0		0		0		0	0	0		0		0		0		0
	235		0		0		0		0		0		0	0.03448	2		0		0		0		0		0		0		0		0
	236		0		0		0		0		0		0		0		0		0		0	0.12069	7		0		0		0	0	0
	238		0		0		0		0	0	0		0		0		0		0		0	0.55172	32		0		0		0	0	0
	239		0		0		0	0	0		0		0		0		0		0		0		0		0		0		0		0
	240		0		0		0		0		0		0		0		0		0		0	0.03448	2		0		0		0		0
	242		0		0		0		0		0		0		0		0		0		0	0.17241	10		0		0		0		0
	244		0		0		0		0		0		0		0		0		0		0	0	0		0		0		0		0
	246		0		0		0		0		0		0		0		0		0		0	0.03448	2		0		0		0	0	0
	248		0		0		0		0		0		0		0		0		0		0	0	0		0		0		0	0.01724	1
	250	0.06667	4		0		0		0		0		0		0		0		0		0		0		0		0		0	0.2931	17
	252	0.01667	1		0		0		0	0	0		0		0		0		0		0	0	0		0		0		0	0.15517	9
	254		0		0		0		0	0	0		0		0		0		0		0		0		0		0		0	0.06897	4
	256		0		0		0		0		0		0		0		0		0		0		0		0		0		0	0	0
	258		0		0		0		0		0		0		0		0		0		0		0		0		0		0	0.08621	5
	260		0		0		0		0	0	0		0		0		0		0		0		0		0		0		0	0.25862	15
	262		0		0		0		0	0	0		0		0		0		0		0	0	0		0		0		0	0.06897	4
	264		0		0		0		0	0	0		0		0		0		0		0	0	0		0		0		0	0.05172	3
	266		0		0		0		0	0.01667	1		0		0		0		0		0		0		0		0		0	0	0
	268	0	0		0		0		0	0.03333	2		0		0		0		0		0		0		0		0		0		0
	270	0.05	3		0		0		0	0.18333	11		0		0		0		0		0		0		0		0		0		0
	272	0	0		0		0		0	0.31667	19		0		0		0		0		0		0		0		0		0		0
	274	0.08333	5		0		0		0	0.18333	11		0		0		0		0		0		0		0		0		0		0
	276	0.38333	23		0		0		0	0.23333	14		0		0		0		0		0		0		0		0		0		0
	278	0.1	6		0		0		0	0.03333	2		0		0		0		0		0	0	0		0		0		0		0
	280	0.25	15		0		0		0		0		0		0		0		0		0	0	0		0		0		0		0
	282	0.03333	2		0		0		0		0		0		0		0		0		0		0		0		0		0		0
	284	0.01667	1		0		0		0		0		0		0		0		0		0		0		0		0		0		0
	304		0		0		0		0		0		0		0	0	0		0		0		0		0		0		0		0
	308		0		0		0		0		0		0		0	0	0		0		0		0		0		0		0		0
	310		0		0		0		0		0		0		0	0	0		0	0	0		0		0		0		0		0
	312		0		0		0		0		0		0		0	0	0		0	0	0		0		0		0		0		0
	314		0		0		0		0		0		0		0	0.15	9		0	0	0		0		0		0		0		0
	316		0		0		0		0		0		0		0	0.05	3		0	0	0		0		0		0		0		0
	318		0		0		0		0		0		0		0	0	0		0	0	0		0		0		0		0		0
	320		0		0		0		0		0		0		0	0.03333	2		0	0	0		0		0		0		0		0
	322		0		0		0		0		0		0		0	0.26667	16		0	0	0		0		0		0		0		0
	324		0		0		0		0		0		0		0	0.16667	10		0		0		0		0		0		0		0
	326		0		0		0		0		0		0		0	0.31667	19		0		0		0		0		0		0		0
	330		0		0		0		0		0		0		0	0.01667	1		0		0		0		0		0		0		0
	332		0		0		0		0		0		0		0		0		0	0.01786	1		0		0		0		0		0
	334		0		0		0		0		0		0		0	0	0		0	0.01786	1		0		0		0		0		0
	336		0		0		0		0		0		0		0		0		0	0.08929	5		0		0		0		0		0
	348		0		0		0		0		0		0		0		0		0	0.28571	16		0		0		0		0		0
	350		0		0		0		0		0		0		0		0		0	0.10714	6		0		0		0		0		0
	352		0		0		0		0		0		0		0		0		0	0.08929	5		0		0		0		0		0
	354		0		0		0		0		0		0		0		0		0	0.23214	13		0		0		0		0		0
	356		0		0		0		0		0		0		0		0		0	0.01786	1		0		0		0		0		0
	370		0		0		0		0		0		0		0		0		0	0.03571	2		0		0		0		0		0
	372		0		0		0		0		0		0		0		0		0	0.10714	6		0		0		0		0		0
	376		0		0		0		0		0		0		0		0		0	0	0		0		0		0		0		0
Pop4	N	32	64	32	64	32	64	32	64	32	64	32	64	32	64	32	64	31	62	31	62	32	64	30	60	31	62	32	64	30	60
	79		0		0		0		0		0		0		0		0		0		0		0	0	0		0		0		0
	81		0		0		0		0		0		0		0		0		0		0		0	0	0		0		0		0
	83		0		0		0		0		0		0		0		0		0		0		0	0.26667	16		0		0		0
	85		0		0		0		0		0		0		0		0		0		0		0	0.03333	2		0	0	0		0
	87		0		0		0		0		0		0		0		0		0		0		0	0.16667	10		0		0		0
	89		0		0		0		0		0		0		0		0		0		0		0	0.3	18		0		0		0
	91		0		0		0		0		0		0		0		0		0		0		0	0	0		0	0	0		0
	93		0		0		0		0		0	0	0		0		0		0		0		0	0.23333	14		0		0		0
	95		0		0		0		0		0		0		0		0		0		0		0	0	0		0	0	0		0
	97		0		0		0		0		0	0.01563	1		0		0		0		0		0		0		0	0	0		0
	99		0		0		0		0		0	0.07813	5		0		0		0		0		0		0		0	0.03125	2		0
	101		0		0		0		0		0	0.29688	19		0		0		0		0		0		0		0	0	0		0
	103		0		0		0		0		0	0.45313	29		0		0		0		0		0		0		0	0.07813	5		0
	105		0		0		0		0		0	0.125	8		0		0		0		0		0		0		0	0.26563	17		0
	107		0		0		0		0		0	0.01563	1		0		0		0		0		0		0		0	0.26563	17		0
	109		0		0		0		0		0		0		0		0		0		0		0	0	0		0	0.1875	12		0
	111		0		0		0		0		0		0		0		0		0		0		0		0		0	0	0		0
	113		0		0		0		0		0	0.01563	1		0		0		0		0		0		0		0	0.03125	2		0
	115		0		0		0		0		0		0		0		0		0		0		0		0		0	0.14063	9		0
	117		0		0		0		0		0		0		0		0		0		0		0		0		0	0	0		0
	118		0	0	0		0		0		0		0		0		0		0		0		0		0		0		0		0
	119		0		0		0		0		0		0		0		0		0		0		0		0		0	0	0		0
	122		0	0	0		0		0		0		0		0		0		0		0		0		0		0		0		0
	124		0	0	0		0		0		0		0		0		0		0		0		0		0		0		0		0
	126		0	0	0		0		0		0		0		0		0		0		0		0		0		0		0		0
	128		0	0	0		0		0		0		0		0		0		0		0		0		0		0		0		0
	132		0	0	0		0		0		0		0		0		0		0		0		0		0		0		0		0
	136		0	0	0		0		0		0		0		0		0		0		0		0		0		0		0		0
	140		0	0	0		0		0		0		0		0		0		0		0		0		0		0		0		0
	141		0		0		0		0		0		0		0		0	0.01613	1		0		0		0		0		0		0
	142		0	0	0		0		0		0		0		0		0		0		0		0		0		0		0		0
	143		0		0		0		0		0		0		0		0	0.09677	6		0		0		0		0		0		0
	144		0	0.03125	2		0		0		0		0		0		0		0		0		0		0		0		0		0
	145		0		0		0		0		0		0		0		0	0.01613	1		0		0		0		0		0		0
	146		0	0.09375	6		0		0		0		0		0		0		0		0		0		0		0		0		0
	147		0		0		0		0		0		0		0		0	0.19355	12		0		0		0		0		0		0
	148		0	0.15625	10		0		0		0		0		0		0		0		0		0		0		0		0		0
	149		0		0		0		0		0		0		0		0	0.32258	20		0		0		0		0		0		0
	150		0	0.23438	15		0		0		0		0		0		0		0		0		0		0		0		0		0
	151		0		0		0		0		0		0		0		0	0.16129	10		0		0		0		0		0		0
	152		0	0.25	16		0		0		0		0		0		0		0		0		0		0		0		0		0
	153		0		0		0		0		0		0		0		0	0.12903	8		0		0		0		0		0		0
	154		0	0.0625	4		0		0		0		0		0		0		0		0		0		0		0		0		0
	155		0		0		0		0		0		0		0		0	0.03226	2		0		0		0		0		0		0
	156		0	0.01563	1		0		0		0		0		0		0		0		0		0		0		0		0		0
	157		0		0		0		0		0		0		0		0	0	0		0		0		0		0		0		0
	158		0	0.15625	10		0		0		0		0		0		0		0		0		0		0		0		0		0
	159		0		0		0		0		0		0		0		0	0.03226	2		0		0		0		0		0		0
	161		0		0		0		0		0		0		0		0	0	0		0		0		0		0		0		0
	180		0		0		0		0		0		0		0		0		0		0		0		0	0.01613	1		0		0
	182		0		0		0		0		0		0		0		0		0		0		0		0	0.01613	1		0		0
	184		0		0		0		0		0		0		0		0		0		0		0		0	0.12903	8		0		0
	186		0		0		0		0		0		0		0		0		0		0		0		0	0.29032	18		0		0
	188		0		0		0		0		0		0		0		0		0		0		0		0	0.25806	16		0		0
	190		0		0		0		0		0		0		0		0		0		0		0		0	0	0		0		0
	192		0		0		0		0		0		0		0		0		0		0		0		0	0.09677	6		0		0
	194		0		0		0		0		0		0		0		0		0		0		0		0	0.01613	1		0		0
	195		0		0		0	0	0		0		0		0		0		0		0		0		0		0		0		0
	196		0		0		0		0		0		0		0		0		0		0		0		0	0.17742	11		0		0
	197		0		0		0	0	0		0		0		0		0		0		0		0		0		0		0		0
	198		0		0		0		0		0		0		0		0		0		0		0		0	0	0		0		0
	199		0		0		0	0.0625	4		0		0		0		0		0		0		0		0		0		0		0
	200		0		0	0	0		0		0		0		0		0		0		0		0		0		0		0		0
	201		0		0		0	0.04688	3		0		0		0		0		0		0		0		0		0		0		0
	202		0		0	0	0		0		0		0		0		0		0		0		0		0	0	0		0		0
	203		0		0		0	0.09375	6		0		0		0		0		0		0		0		0		0		0		0
	204		0		0	0.0625	4		0		0		0		0		0		0		0		0		0	0	0		0		0
	205		0		0		0	0.64063	41		0		0		0		0		0		0		0		0		0		0		0
	206		0		0	0	0		0		0		0		0		0		0		0		0		0	0	0		0		0
	207		0		0		0	0.01563	1		0		0	0.01563	1		0		0		0		0		0		0		0		0
	208		0		0	0.01563	1		0		0		0		0		0		0		0		0		0	0	0		0		0
	209		0		0		0	0.0625	4		0		0		0		0		0		0		0		0		0		0		0
	210		0		0	0.01563	1		0		0		0		0		0		0		0		0		0	0	0		0		0
	211		0		0		0	0.0625	4		0		0		0		0		0		0		0		0		0		0		0
	212		0		0	0.40625	26		0		0		0		0		0		0		0		0		0	0	0		0		0
	213		0		0		0	0	0		0		0	0.01563	1		0		0		0		0		0		0		0		0
	214		0		0	0.21875	14		0		0		0		0		0		0		0		0		0	0	0		0		0
	215		0		0		0		0		0		0	0	0		0		0		0		0		0		0		0		0
	216		0		0	0	0		0		0		0		0		0		0		0		0		0	0	0		0		0
	217		0		0		0		0		0		0	0.10938	7		0		0		0		0		0		0		0		0
	218		0		0	0.125	8		0		0		0		0		0		0		0		0		0	0	0		0		0
	219		0		0		0		0		0		0	0.375	24		0		0		0		0		0		0		0		0
	220		0		0	0.0625	4		0		0		0		0		0		0		0		0		0	0	0		0		0
	221		0		0		0		0		0		0	0	0		0		0		0		0		0		0		0		0
	222		0		0	0.09375	6		0		0		0		0		0		0		0	0	0		0		0		0		0
	223		0		0		0		0		0		0	0.01563	1		0		0		0		0		0		0		0		0
	225		0		0		0		0		0		0	0.01563	1		0		0		0		0		0		0		0		0
	226		0		0		0		0		0		0		0		0		0		0	0	0		0		0		0		0
	227		0		0		0		0		0		0	0.125	8		0		0		0		0		0		0		0		0
	228		0		0		0		0		0		0		0		0		0		0	0	0		0		0		0		0
	229		0		0		0		0		0		0	0.17188	11		0		0		0		0		0		0		0		0
	230		0		0	0	0		0		0		0		0		0		0		0	0	0		0		0		0		0
	231		0		0		0		0		0		0	0.0625	4		0		0		0		0		0		0		0		0
	232		0		0		0		0		0		0		0		0		0		0	0.07813	5		0		0		0		0
	233		0		0		0		0		0		0	0.09375	6		0		0		0		0		0		0		0		0
	234		0		0		0		0		0		0		0		0		0		0	0.01563	1		0		0		0		0
	235		0		0		0		0		0		0	0	0		0		0		0		0		0		0		0		0
	236		0		0		0		0		0		0		0		0		0		0	0.20313	13		0		0		0	0.01667	1
	238		0		0		0		0	0	0		0		0		0		0		0	0.40625	26		0		0		0	0.01667	1
	239		0		0		0	0.01563	1		0		0		0		0		0		0		0		0		0		0		0
	240		0		0		0		0		0		0		0		0		0		0	0.0625	4		0		0		0		0
	242		0		0		0		0		0		0		0		0		0		0	0.15625	10		0		0		0		0
	244		0		0		0		0		0		0		0		0		0		0	0	0		0		0		0		0
	246		0		0		0		0		0		0		0		0		0		0	0.04688	3		0		0		0	0	0
	248		0		0		0		0		0		0		0		0		0		0	0	0		0		0		0	0	0
	250	0.07813	5		0		0		0		0		0		0		0		0		0		0		0		0		0	0.48333	29
	252	0	0		0		0		0	0	0		0		0		0		0		0	0.01563	1		0		0		0	0.01667	1
	254		0		0		0		0	0	0		0		0		0		0		0		0		0		0		0	0	0
	256		0		0		0		0		0		0		0		0		0		0		0		0		0		0	0	0
	258		0		0		0		0		0		0		0		0		0		0		0		0		0		0	0.1	6
	260		0		0		0		0	0	0		0		0		0		0		0		0		0		0		0	0.11667	7
	262		0		0		0		0	0	0		0		0		0		0		0	0	0		0		0		0	0.16667	10
	264		0		0		0		0	0	0		0		0		0		0		0	0.01563	1		0		0		0	0.06667	4
	266		0		0		0		0	0	0		0		0		0		0		0		0		0		0		0	0.01667	1
	268	0.01563	1		0		0		0	0.09375	6		0		0		0		0		0		0		0		0		0		0
	270	0.10938	7		0		0		0	0.01563	1		0		0		0		0		0		0		0		0		0		0
	272	0	0		0		0		0	0.32813	21		0		0		0		0		0		0		0		0		0		0
	274	0.01563	1		0		0		0	0.10938	7		0		0		0		0		0		0		0		0		0		0
	276	0.39063	25		0		0		0	0.375	24		0		0		0		0		0		0		0		0		0		0
	278	0.10938	7		0		0		0	0.07813	5		0		0		0		0		0	0	0		0		0		0		0
	280	0.26563	17		0		0		0		0		0		0		0		0		0	0	0		0		0		0		0
	282	0.01563	1		0		0		0		0		0		0		0		0		0		0		0		0		0		0
	284	0	0		0		0		0		0		0		0		0		0		0		0		0		0		0		0
	304		0		0		0		0		0		0		0	0	0		0		0		0		0		0		0		0
	308		0		0		0		0		0		0		0	0	0		0		0		0		0		0		0		0
	310		0		0		0		0		0		0		0	0	0		0	0	0		0		0		0		0		0
	312		0		0		0		0		0		0		0	0	0		0	0	0		0		0		0		0		0
	314		0		0		0		0		0		0		0	0.0625	4		0	0	0		0		0		0		0		0
	316		0		0		0		0		0		0		0	0	0		0	0	0		0		0		0		0		0
	318		0		0		0		0		0		0		0	0.03125	2		0	0	0		0		0		0		0		0
	320		0		0		0		0		0		0		0	0.07813	5		0	0	0		0		0		0		0		0
	322		0		0		0		0		0		0		0	0.35938	23		0	0	0		0		0		0		0		0
	324		0		0		0		0		0		0		0	0.14063	9		0		0		0		0		0		0		0
	326		0		0		0		0		0		0		0	0.32813	21		0		0		0		0		0		0		0
	330		0		0		0		0		0		0		0	0	0		0		0		0		0		0		0		0
	332		0		0		0		0		0		0		0		0		0	0	0		0		0		0		0		0
	334		0		0		0		0		0		0		0	0	0		0	0	0		0		0		0		0		0
	336		0		0		0		0		0		0		0		0		0	0.06452	4		0		0		0		0		0
	348		0		0		0		0		0		0		0		0		0	0.06452	4		0		0		0		0		0
	350		0		0		0		0		0		0		0		0		0	0.08065	5		0		0		0		0		0
	352		0		0		0		0		0		0		0		0		0	0.20968	13		0		0		0		0		0
	354		0		0		0		0		0		0		0		0		0	0.32258	20		0		0		0		0		0
	356		0		0		0		0		0		0		0		0		0	0.03226	2		0		0		0		0		0
	370		0		0		0		0		0		0		0		0		0	0.16129	10		0		0		0		0		0
	372		0		0		0		0		0		0		0		0		0	0.04839	3		0		0		0		0		0
	376		0		0		0		0		0		0		0		0		0	0.01613	1		0		0		0		0		0
Pop5	N	30	60	30	60	28	56	30	60	30	60	30	60	29	58	30	60	30	60	30	60	30	60	30	60	30	60	30	60	30	60
	79		0		0		0		0		0		0		0		0		0		0		0	0	0		0		0		0
	81		0		0		0		0		0		0		0		0		0		0		0	0	0		0		0		0
	83		0		0		0		0		0		0		0		0		0		0		0	0.18333	11		0		0		0
	85		0		0		0		0		0		0		0		0		0		0		0	0.11667	7		0	0	0		0
	87		0		0		0		0		0		0		0		0		0		0		0	0.38333	23		0		0		0
	89		0		0		0		0		0		0		0		0		0		0		0	0.01667	1		0		0		0
	91		0		0		0		0		0		0		0		0		0		0		0	0.06667	4		0	0	0		0
	93		0		0		0		0		0	0	0		0		0		0		0		0	0.23333	14		0		0		0
	95		0		0		0		0		0		0		0		0		0		0		0	0	0		0	0	0		0
	97		0		0		0		0		0	0.05	3		0		0		0		0		0		0		0	0	0		0
	99		0		0		0		0		0	0.33333	20		0		0		0		0		0		0		0	0	0		0
	101		0		0		0		0		0	0.15	9		0		0		0		0		0		0		0	0	0		0
	103		0		0		0		0		0	0.35	21		0		0		0		0		0		0		0	0	0		0
	105		0		0		0		0		0	0.11667	7		0		0		0		0		0		0		0	0.1	6		0
	107		0		0		0		0		0	0	0		0		0		0		0		0		0		0	0.16667	10		0
	109		0		0		0		0		0		0		0		0		0		0		0	0	0		0	0.35	21		0
	111		0		0		0		0		0		0		0		0		0		0		0		0		0	0	0		0
	113		0		0		0		0		0	0	0		0		0		0		0		0		0		0	0.05	3		0
	115		0		0		0		0		0		0		0		0		0		0		0		0		0	0.33333	20		0
	117		0		0		0		0		0		0		0		0		0		0		0		0		0	0	0		0
	118		0	0	0		0		0		0		0		0		0		0		0		0		0		0		0		0
	119		0		0		0		0		0		0		0		0		0		0		0		0		0	0	0		0
	122		0	0	0		0		0		0		0		0		0		0		0		0		0		0		0		0
	124		0	0	0		0		0		0		0		0		0		0		0		0		0		0		0		0
	126		0	0	0		0		0		0		0		0		0		0		0		0		0		0		0		0
	128		0	0	0		0		0		0		0		0		0		0		0		0		0		0		0		0
	132		0	0	0		0		0		0		0		0		0		0		0		0		0		0		0		0
	136		0	0	0		0		0		0		0		0		0		0		0		0		0		0		0		0
	140		0	0	0		0		0		0		0		0		0		0		0		0		0		0		0		0
	141		0		0		0		0		0		0		0		0	0	0		0		0		0		0		0		0
	142		0	0	0		0		0		0		0		0		0		0		0		0		0		0		0		0
	143		0		0		0		0		0		0		0		0	0.21667	13		0		0		0		0		0		0
	144		0	0.06667	4		0		0		0		0		0		0		0		0		0		0		0		0		0
	145		0		0		0		0		0		0		0		0	0	0		0		0		0		0		0		0
	146		0	0.25	15		0		0		0		0		0		0		0		0		0		0		0		0		0
	147		0		0		0		0		0		0		0		0	0.08333	5		0		0		0		0		0		0
	148		0	0.05	3		0		0		0		0		0		0		0		0		0		0		0		0		0
	149		0		0		0		0		0		0		0		0	0.35	21		0		0		0		0		0		0
	150		0	0.53333	32		0		0		0		0		0		0		0		0		0		0		0		0		0
	151		0		0		0		0		0		0		0		0	0.05	3		0		0		0		0		0		0
	152		0	0.01667	1		0		0		0		0		0		0		0		0		0		0		0		0		0
	153		0		0		0		0		0		0		0		0	0.25	15		0		0		0		0		0		0
	154		0	0.06667	4		0		0		0		0		0		0		0		0		0		0		0		0		0
	155		0		0		0		0		0		0		0		0	0.03333	2		0		0		0		0		0		0
	156		0	0	0		0		0		0		0		0		0		0		0		0		0		0		0		0
	157		0		0		0		0		0		0		0		0	0	0		0		0		0		0		0		0
	158		0	0.01667	1		0		0		0		0		0		0		0		0		0		0		0		0		0
	159		0		0		0		0		0		0		0		0	0.01667	1		0		0		0		0		0		0
	161		0		0		0		0		0		0		0		0	0	0		0		0		0		0		0		0
	180		0		0		0		0		0		0		0		0		0		0		0		0	0	0		0		0
	182		0		0		0		0		0		0		0		0		0		0		0		0	0.26667	16		0		0
	184		0		0		0		0		0		0		0		0		0		0		0		0	0.3	18		0		0
	186		0		0		0		0		0		0		0		0		0		0		0		0	0.08333	5		0		0
	188		0		0		0		0		0		0		0		0		0		0		0		0	0.01667	1		0		0
	190		0		0		0		0		0		0		0		0		0		0		0		0	0.05	3		0		0
	192		0		0		0		0		0		0		0		0		0		0		0		0	0.28333	17		0		0
	194		0		0		0		0		0		0		0		0		0		0		0		0	0	0		0		0
	195		0		0		0	0	0		0		0		0		0		0		0		0		0		0		0		0
	196		0		0		0		0		0		0		0		0		0		0		0		0	0	0		0		0
	197		0		0		0	0	0		0		0		0		0		0		0		0		0		0		0		0
	198		0		0		0		0		0		0		0		0		0		0		0		0	0	0		0		0
	199		0		0		0	0	0		0		0		0		0		0		0		0		0		0		0		0
	200		0		0	0	0		0		0		0		0		0		0		0		0		0		0		0		0
	201		0		0		0	0	0		0		0		0		0		0		0		0		0		0		0		0
	202		0		0	0	0		0		0		0		0		0		0		0		0		0	0	0		0		0
	203		0		0		0	0.35	21		0		0		0		0		0		0		0		0		0		0		0
	204		0		0	0.08929	5		0		0		0		0		0		0		0		0		0	0	0		0		0
	205		0		0		0	0.53333	32		0		0		0		0		0		0		0		0		0		0		0
	206		0		0	0	0		0		0		0		0		0		0		0		0		0	0	0		0		0
	207		0		0		0	0	0		0		0	0.01724	1		0		0		0		0		0		0		0		0
	208		0		0	0	0		0		0		0		0		0		0		0		0		0	0	0		0		0
	209		0		0		0	0.1	6		0		0		0		0		0		0		0		0		0		0		0
	210		0		0	0	0		0		0		0		0		0		0		0		0		0	0	0		0		0
	211		0		0		0	0.01667	1		0		0		0		0		0		0		0		0		0		0		0
	212		0		0	0.53571	30		0		0		0		0		0		0		0		0		0	0	0		0		0
	213		0		0		0	0	0		0		0	0	0		0		0		0		0		0		0		0		0
	214		0		0	0.32143	18		0		0		0		0		0		0		0		0		0	0	0		0		0
	215		0		0		0		0		0		0	0	0		0		0		0		0		0		0		0		0
	216		0		0	0	0		0		0		0		0		0		0		0		0		0	0	0		0		0
	217		0		0		0		0		0		0	0	0		0		0		0		0		0		0		0		0
	218		0		0	0.03571	2		0		0		0		0		0		0		0		0		0	0	0		0		0
	219		0		0		0		0		0		0	0.03448	2		0		0		0		0		0		0		0		0
	220		0		0	0	0		0		0		0		0		0		0		0		0		0	0	0		0		0
	221		0		0		0		0		0		0	0	0		0		0		0		0		0		0		0		0
	222		0		0	0	0		0		0		0		0		0		0		0	0	0		0		0		0		0
	223		0		0		0		0		0		0	0	0		0		0		0		0		0		0		0		0
	225		0		0		0		0		0		0	0	0		0		0		0		0		0		0		0		0
	226		0		0		0		0		0		0		0		0		0		0	0	0		0		0		0		0
	227		0		0		0		0		0		0	0.01724	1		0		0		0		0		0		0		0		0
	228		0		0		0		0		0		0		0		0		0		0	0	0		0		0		0		0
	229		0		0		0		0		0		0	0.22414	13		0		0		0		0		0		0		0		0
	230		0		0	0.01786	1		0		0		0		0		0		0		0	0	0		0		0		0		0
	231		0		0		0		0		0		0	0.24138	14		0		0		0		0		0		0		0		0
	232		0		0		0		0		0		0		0		0		0		0	0	0		0		0		0		0
	233		0		0		0		0		0		0	0.46552	27		0		0		0		0		0		0		0		0
	234		0		0		0		0		0		0		0		0		0		0	0	0		0		0		0		0
	235		0		0		0		0		0		0	0	0		0		0		0		0		0		0		0		0
	236		0		0		0		0		0		0		0		0		0		0	0.1	6		0		0		0	0	0
	238		0		0		0		0	0	0		0		0		0		0		0	0.25	15		0		0		0	0	0
	239		0		0		0	0	0		0		0		0		0		0		0		0		0		0		0		0
	240		0		0		0		0		0		0		0		0		0		0	0.23333	14		0		0		0		0
	242		0		0		0		0		0		0		0		0		0		0	0.36667	22		0		0		0		0
	244		0		0		0		0		0		0		0		0		0		0	0	0		0		0		0		0
	246		0		0		0		0		0		0		0		0		0		0	0.01667	1		0		0		0	0	0
	248		0		0		0		0		0		0		0		0		0		0	0.01667	1		0		0		0	0	0
	250	0	0		0		0		0		0		0		0		0		0		0		0		0		0		0	0.03333	2
	252	0	0		0		0		0	0	0		0		0		0		0		0	0	0		0		0		0	0.01667	1
	254		0		0		0		0	0	0		0		0		0		0		0		0		0		0		0	0	0
	256		0		0		0		0		0		0		0		0		0		0		0		0		0		0	0	0
	258		0		0		0		0		0		0		0		0		0		0		0		0		0		0	0.01667	1
	260		0		0		0		0	0	0		0		0		0		0		0		0		0		0		0	0.21667	13
	262		0		0		0		0	0	0		0		0		0		0		0	0	0		0		0		0	0.5	30
	264		0		0		0		0	0	0		0		0		0		0		0	0.01667	1		0		0		0	0.21667	13
	266		0		0		0		0	0	0		0		0		0		0		0		0		0		0		0	0	0
	268	0.01667	1		0		0		0	0.38333	23		0		0		0		0		0		0		0		0		0		0
	270	0.01667	1		0		0		0	0	0		0		0		0		0		0		0		0		0		0		0
	272	0	0		0		0		0	0.15	9		0		0		0		0		0		0		0		0		0		0
	274	0	0		0		0		0	0.33333	20		0		0		0		0		0		0		0		0		0		0
	276	0.13333	8		0		0		0	0.08333	5		0		0		0		0		0		0		0		0		0		0
	278	0.43333	26		0		0		0	0.05	3		0		0		0		0		0	0	0		0		0		0		0
	280	0.4	24		0		0		0		0		0		0		0		0		0	0	0		0		0		0		0
	282	0	0		0		0		0		0		0		0		0		0		0		0		0		0		0		0
	284	0	0		0		0		0		0		0		0		0		0		0		0		0		0		0		0
	304		0		0		0		0		0		0		0	0	0		0		0		0		0		0		0		0
	308		0		0		0		0		0		0		0	0	0		0		0		0		0		0		0		0
	310		0		0		0		0		0		0		0	0	0		0	0	0		0		0		0		0		0
	312		0		0		0		0		0		0		0	0	0		0	0	0		0		0		0		0		0
	314		0		0		0		0		0		0		0	0	0		0	0	0		0		0		0		0		0
	316		0		0		0		0		0		0		0	0	0		0	0	0		0		0		0		0		0
	318		0		0		0		0		0		0		0	0	0		0	0	0		0		0		0		0		0
	320		0		0		0		0		0		0		0	0.01667	1		0	0	0		0		0		0		0		0
	322		0		0		0		0		0		0		0	0.15	9		0	0	0		0		0		0		0		0
	324		0		0		0		0		0		0		0	0.36667	22		0		0		0		0		0		0		0
	326		0		0		0		0		0		0		0	0.46667	28		0		0		0		0		0		0		0
	330		0		0		0		0		0		0		0	0	0		0		0		0		0		0		0		0
	332		0		0		0		0		0		0		0		0		0	0	0		0		0		0		0		0
	334		0		0		0		0		0		0		0	0	0		0	0.01667	1		0		0		0		0		0
	336		0		0		0		0		0		0		0		0		0	0.2	12		0		0		0		0		0
	348		0		0		0		0		0		0		0		0		0	0.03333	2		0		0		0		0		0
	350		0		0		0		0		0		0		0		0		0	0.03333	2		0		0		0		0		0
	352		0		0		0		0		0		0		0		0		0	0	0		0		0		0		0		0
	354		0		0		0		0		0		0		0		0		0	0.23333	14		0		0		0		0		0
	356		0		0		0		0		0		0		0		0		0	0	0		0		0		0		0		0
	370		0		0		0		0		0		0		0		0		0	0	0		0		0		0		0		0
	372		0		0		0		0		0		0		0		0		0	0.48333	29		0		0		0		0		0
	376		0		0		0		0		0		0		0		0		0	0	0		0		0		0		0		0
Pop6	N	30	60	30	60	29	58	30	60	30	60	30	60	30	60	30	60	30	60	30	60	29	58	30	60	30	60	30	60	30	60
	79		0		0		0		0		0		0		0		0		0		0		0	0	0		0		0		0
	81		0		0		0		0		0		0		0		0		0		0		0	0.01667	1		0		0		0
	83		0		0		0		0		0		0		0		0		0		0		0	0.16667	10		0		0		0
	85		0		0		0		0		0		0		0		0		0		0		0	0.03333	2		0	0.01667	1		0
	87		0		0		0		0		0		0		0		0		0		0		0	0.03333	2		0		0		0
	89		0		0		0		0		0		0		0		0		0		0		0	0.36667	22		0		0		0
	91		0		0		0		0		0		0		0		0		0		0		0	0.01667	1		0	0.08333	5		0
	93		0		0		0		0		0	0	0		0		0		0		0		0	0.36667	22		0		0		0
	95		0		0		0		0		0		0		0		0		0		0		0	0	0		0	0.1	6		0
	97		0		0		0		0		0	0.06667	4		0		0		0		0		0		0		0	0.18333	11		0
	99		0		0		0		0		0	0.15	9		0		0		0		0		0		0		0	0	0		0
	101		0		0		0		0		0	0.23333	14		0		0		0		0		0		0		0	0.01667	1		0
	103		0		0		0		0		0	0.33333	20		0		0		0		0		0		0		0	0.1	6		0
	105		0		0		0		0		0	0.21667	13		0		0		0		0		0		0		0	0.11667	7		0
	107		0		0		0		0		0	0	0		0		0		0		0		0		0		0	0.11667	7		0
	109		0		0		0		0		0		0		0		0		0		0		0	0	0		0	0.1	6		0
	111		0		0		0		0		0		0		0		0		0		0		0		0		0	0	0		0
	113		0		0		0		0		0	0	0		0		0		0		0		0		0		0	0	0		0
	115		0		0		0		0		0		0		0		0		0		0		0		0		0	0.16667	10		0
	117		0		0		0		0		0		0		0		0		0		0		0		0		0	0	0		0
	118		0	0.01667	1		0		0		0		0		0		0		0		0		0		0		0		0		0
	119		0		0		0		0		0		0		0		0		0		0		0		0		0	0	0		0
	122		0	0.01667	1		0		0		0		0		0		0		0		0		0		0		0		0		0
	124		0	0.35	21		0		0		0		0		0		0		0		0		0		0		0		0		0
	126		0	0.11667	7		0		0		0		0		0		0		0		0		0		0		0		0		0
	128		0	0.01667	1		0		0		0		0		0		0		0		0		0		0		0		0		0
	132		0	0.01667	1		0		0		0		0		0		0		0		0		0		0		0		0		0
	136		0	0.01667	1		0		0		0		0		0		0		0		0		0		0		0		0		0
	140		0	0	0		0		0		0		0		0		0		0		0		0		0		0		0		0
	141		0		0		0		0		0		0		0		0	0	0		0		0		0		0		0		0
	142		0	0	0		0		0		0		0		0		0		0		0		0		0		0		0		0
	143		0		0		0		0		0		0		0		0	0.16667	10		0		0		0		0		0		0
	144		0	0.06667	4		0		0		0		0		0		0		0		0		0		0		0		0		0
	145		0		0		0		0		0		0		0		0	0.08333	5		0		0		0		0		0		0
	146		0	0.01667	1		0		0		0		0		0		0		0		0		0		0		0		0		0
	147		0		0		0		0		0		0		0		0	0.08333	5		0		0		0		0		0		0
	148		0	0.1	6		0		0		0		0		0		0		0		0		0		0		0		0		0
	149		0		0		0		0		0		0		0		0	0.15	9		0		0		0		0		0		0
	150		0	0.11667	7		0		0		0		0		0		0		0		0		0		0		0		0		0
	151		0		0		0		0		0		0		0		0	0.36667	22		0		0		0		0		0		0
	152		0	0.08333	5		0		0		0		0		0		0		0		0		0		0		0		0		0
	153		0		0		0		0		0		0		0		0	0.11667	7		0		0		0		0		0		0
	154		0	0.01667	1		0		0		0		0		0		0		0		0		0		0		0		0		0
	155		0		0		0		0		0		0		0		0	0.01667	1		0		0		0		0		0		0
	156		0	0	0		0		0		0		0		0		0		0		0		0		0		0		0		0
	157		0		0		0		0		0		0		0		0	0	0		0		0		0		0		0		0
	158		0	0.05	3		0		0		0		0		0		0		0		0		0		0		0		0		0
	159		0		0		0		0		0		0		0		0	0	0		0		0		0		0		0		0
	161		0		0		0		0		0		0		0		0	0.01667	1		0		0		0		0		0		0
	180		0		0		0		0		0		0		0		0		0		0		0		0	0.01667	1		0		0
	182		0		0		0		0		0		0		0		0		0		0		0		0	0	0		0		0
	184		0		0		0		0		0		0		0		0		0		0		0		0	0.08333	5		0		0
	186		0		0		0		0		0		0		0		0		0		0		0		0	0.08333	5		0		0
	188		0		0		0		0		0		0		0		0		0		0		0		0	0.01667	1		0		0
	190		0		0		0		0		0		0		0		0		0		0		0		0	0.03333	2		0		0
	192		0		0		0		0		0		0		0		0		0		0		0		0	0.05	3		0		0
	194		0		0		0		0		0		0		0		0		0		0		0		0	0	0		0		0
	195		0		0		0	0.01667	1		0		0		0		0		0		0		0		0		0		0		0
	196		0		0		0		0		0		0		0		0		0		0		0		0	0.01667	1		0		0
	197		0		0		0	0	0		0		0		0		0		0		0		0		0		0		0		0
	198		0		0		0		0		0		0		0		0		0		0		0		0	0	0		0		0
	199		0		0		0	0	0		0		0		0		0		0		0		0		0		0		0		0
	200		0		0	0	0		0		0		0		0		0		0		0		0		0		0		0		0
	201		0		0		0	0.33333	20		0		0		0		0		0		0		0		0		0		0		0
	202		0		0	0.05172	3		0		0		0		0		0		0		0		0		0	0.01667	1		0		0
	203		0		0		0	0.1	6		0		0		0		0		0		0		0		0		0		0		0
	204		0		0	0.01724	1		0		0		0		0		0		0		0		0		0	0.13333	8		0		0
	205		0		0		0	0.41667	25		0		0		0		0		0		0		0		0		0		0		0
	206		0		0	0	0		0		0		0		0		0		0		0		0		0	0.08333	5		0		0
	207		0		0		0	0	0		0		0	0	0		0		0		0		0		0		0		0		0
	208		0		0	0	0		0		0		0		0		0		0		0		0		0	0.08333	5		0		0
	209		0		0		0	0.08333	5		0		0		0		0		0		0		0		0		0		0		0
	210		0		0	0	0		0		0		0		0		0		0		0		0		0	0.05	3		0		0
	211		0		0		0	0.05	3		0		0		0		0		0		0		0		0		0		0		0
	212		0		0	0.2069	12		0		0		0		0		0		0		0		0		0	0.1	6		0		0
	213		0		0		0	0	0		0		0	0	0		0		0		0		0		0		0		0		0
	214		0		0	0.53448	31		0		0		0		0		0		0		0		0		0	0.1	6		0		0
	215		0		0		0		0		0		0	0	0		0		0		0		0		0		0		0		0
	216		0		0	0.01724	1		0		0		0		0		0		0		0		0		0	0.08333	5		0		0
	217		0		0		0		0		0		0	0.05	3		0		0		0		0		0		0		0		0
	218		0		0	0.12069	7		0		0		0		0		0		0		0		0		0	0.01667	1		0		0
	219		0		0		0		0		0		0	0.35	21		0		0		0		0		0		0		0		0
	220		0		0	0.05172	3		0		0		0		0		0		0		0		0		0	0.03333	2		0		0
	221		0		0		0		0		0		0	0	0		0		0		0		0		0		0		0		0
	222		0		0	0	0		0		0		0		0		0		0		0	0	0		0		0		0		0
	223		0		0		0		0		0		0	0.08333	5		0		0		0		0		0		0		0		0
	225		0		0		0		0		0		0	0.01667	1		0		0		0		0		0		0		0		0
	226		0		0		0		0		0		0		0		0		0		0	0	0		0		0		0		0
	227		0		0		0		0		0		0	0.11667	7		0		0		0		0		0		0		0		0
	228		0		0		0		0		0		0		0		0		0		0	0	0		0		0		0		0
	229		0		0		0		0		0		0	0.2	12		0		0		0		0		0		0		0		0
	230		0		0	0	0		0		0		0		0		0		0		0	0	0		0		0		0		0
	231		0		0		0		0		0		0	0	0		0		0		0		0		0		0		0		0
	232		0		0		0		0		0		0		0		0		0		0	0.05172	3		0		0		0		0
	233		0		0		0		0		0		0	0.18333	11		0		0		0		0		0		0		0		0
	234		0		0		0		0		0		0		0		0		0		0	0	0		0		0		0		0
	235		0		0		0		0		0		0	0	0		0		0		0		0		0		0		0		0
	236		0		0		0		0		0		0		0		0		0		0	0.13793	8		0		0		0	0	0
	238		0		0		0		0	0	0		0		0		0		0		0	0.37931	22		0		0		0	0	0
	239		0		0		0	0	0		0		0		0		0		0		0		0		0		0		0		0
	240		0		0		0		0		0		0		0		0		0		0	0.10345	6		0		0		0		0
	242		0		0		0		0		0		0		0		0		0		0	0.22414	13		0		0		0		0
	244		0		0		0		0		0		0		0		0		0		0	0	0		0		0		0		0
	246		0		0		0		0		0		0		0		0		0		0	0	0		0		0		0	0	0
	248		0		0		0		0		0		0		0		0		0		0	0	0		0		0		0	0.01667	1
	250	0.16667	10		0		0		0		0		0		0		0		0		0		0		0		0		0	0.46667	28
	252	0	0		0		0		0	0	0		0		0		0		0		0	0	0		0		0		0	0.01667	1
	254		0		0		0		0	0	0		0		0		0		0		0		0		0		0		0	0	0
	256		0		0		0		0		0		0		0		0		0		0		0		0		0		0	0.03333	2
	258		0		0		0		0		0		0		0		0		0		0		0		0		0		0	0.11667	7
	260		0		0		0		0	0	0		0		0		0		0		0		0		0		0		0	0.13333	8
	262		0		0		0		0	0	0		0		0		0		0		0	0	0		0		0		0	0.18333	11
	264		0		0		0		0	0	0		0		0		0		0		0	0	0		0		0		0	0.03333	2
	266		0		0		0		0	0.03333	2		0		0		0		0		0		0		0		0		0	0	0
	268	0.03333	2		0		0		0	0.06667	4		0		0		0		0		0		0		0		0		0		0
	270	0.05	3		0		0		0	0.05	3		0		0		0		0		0		0		0		0		0		0
	272	0.03333	2		0		0		0	0.35	21		0		0		0		0		0		0		0		0		0		0
	274	0.01667	1		0		0		0	0.15	9		0		0		0		0		0		0		0		0		0		0
	276	0.31667	19		0		0		0	0.31667	19		0		0		0		0		0		0		0		0		0		0
	278	0.06667	4		0		0		0	0.03333	2		0		0		0		0		0	0.05172	3		0		0		0		0
	280	0.3	18		0		0		0		0		0		0		0		0		0	0.05172	3		0		0		0		0
	282	0.01667	1		0		0		0		0		0		0		0		0		0		0		0		0		0		0
	284	0	0		0		0		0		0		0		0		0		0		0		0		0		0		0		0
	304		0		0		0		0		0		0		0	0	0		0		0		0		0		0		0		0
	308		0		0		0		0		0		0		0	0	0		0		0		0		0		0		0		0
	310		0		0		0		0		0		0		0	0	0		0	0.05	3		0		0		0		0		0
	312		0		0		0		0		0		0		0	0	0		0	0.05	3		0		0		0		0		0
	314		0		0		0		0		0		0		0	0.06667	4		0	0.01667	1		0		0		0		0		0
	316		0		0		0		0		0		0		0	0	0		0	0.05	3		0		0		0		0		0
	318		0		0		0		0		0		0		0	0.03333	2		0	0.1	6		0		0		0		0		0
	320		0		0		0		0		0		0		0	0.16667	10		0	0.03333	2		0		0		0		0		0
	322		0		0		0		0		0		0		0	0.28333	17		0	0.2	12		0		0		0		0		0
	324		0		0		0		0		0		0		0	0.25	15		0		0		0		0		0		0		0
	326		0		0		0		0		0		0		0	0.18333	11		0		0		0		0		0		0		0
	330		0		0		0		0		0		0		0	0.01667	1		0		0		0		0		0		0		0
	332		0		0		0		0		0		0		0		0		0	0.01667	1		0		0		0		0		0
	334		0		0		0		0		0		0		0	0	0		0	0	0		0		0		0		0		0
	336		0		0		0		0		0		0		0		0		0	0.01667	1		0		0		0		0		0
	348		0		0		0		0		0		0		0		0		0	0.13333	8		0		0		0		0		0
	350		0		0		0		0		0		0		0		0		0	0	0		0		0		0		0		0
	352		0		0		0		0		0		0		0		0		0	0.16667	10		0		0		0		0		0
	354		0		0		0		0		0		0		0		0		0	0.1	6		0		0		0		0		0
	356		0		0		0		0		0		0		0		0		0	0.01667	1		0		0		0		0		0
	370		0		0		0		0		0		0		0		0		0	0.05	3		0		0		0		0		0
	372		0		0		0		0		0		0		0		0		0	0	0		0		0		0		0		0
	376		0		0		0		0		0		0		0		0		0	0	0		0		0		0		0		0
Pop7	N	32	64	32	64	30	60	30	60	32	64	32	64	32	64	32	64	32	64	32	64	32	64	32	64	26	52	32	64	32	64
	79		0		0		0		0		0		0		0		0		0		0		0	0	0		0		0		0
	81		0		0		0		0		0		0		0		0		0		0		0	0	0		0		0		0
	83		0		0		0		0		0		0		0		0		0		0		0	0	0		0		0		0
	85		0		0		0		0		0		0		0		0		0		0		0	0.28125	18		0	0	0		0
	87		0		0		0		0		0		0		0		0		0		0		0	0.23438	15		0		0		0
	89		0		0		0		0		0		0		0		0		0		0		0	0.3125	20		0		0		0
	91		0		0		0		0		0		0		0		0		0		0		0	0	0		0	0	0		0
	93		0		0		0		0		0	0	0		0		0		0		0		0	0.15625	10		0		0		0
	95		0		0		0		0		0		0		0		0		0		0		0	0.01563	1		0	0	0		0
	97		0		0		0		0		0	0.07813	5		0		0		0		0		0		0		0	0	0		0
	99		0		0		0		0		0	0.20313	13		0		0		0		0		0		0		0	0.01563	1		0
	101		0		0		0		0		0	0.20313	13		0		0		0		0		0		0		0	0.01563	1		0
	103		0		0		0		0		0	0.35938	23		0		0		0		0		0		0		0	0.01563	1		0
	105		0		0		0		0		0	0.14063	9		0		0		0		0		0		0		0	0.29688	19		0
	107		0		0		0		0		0	0.01563	1		0		0		0		0		0		0		0	0.1875	12		0
	109		0		0		0		0		0		0		0		0		0		0		0	0	0		0	0.15625	10		0
	111		0		0		0		0		0		0		0		0		0		0		0		0		0	0	0		0
	113		0		0		0		0		0	0	0		0		0		0		0		0		0		0	0.03125	2		0
	115		0		0		0		0		0		0		0		0		0		0		0		0		0	0.1875	12		0
	117		0		0		0		0		0		0		0		0		0		0		0		0		0	0.09375	6		0
	118		0	0	0		0		0		0		0		0		0		0		0		0		0		0		0		0
	119		0		0		0		0		0		0		0		0		0		0		0		0		0	0	0		0
	122		0	0	0		0		0		0		0		0		0		0		0		0		0		0		0		0
	124		0	0.17188	11		0		0		0		0		0		0		0		0		0		0		0		0		0
	126		0	0.01563	1		0		0		0		0		0		0		0		0		0		0		0		0		0
	128		0	0	0		0		0		0		0		0		0		0		0		0		0		0		0		0
	132		0	0	0		0		0		0		0		0		0		0		0		0		0		0		0		0
	136		0	0	0		0		0		0		0		0		0		0		0		0		0		0		0		0
	140		0	0	0		0		0		0		0		0		0		0		0		0		0		0		0		0
	141		0		0		0		0		0		0		0		0	0	0		0		0		0		0		0		0
	142		0	0.01563	1		0		0		0		0		0		0		0		0		0		0		0		0		0
	143		0		0		0		0		0		0		0		0	0.0625	4		0		0		0		0		0		0
	144		0	0	0		0		0		0		0		0		0		0		0		0		0		0		0		0
	145		0		0		0		0		0		0		0		0	0.01563	1		0		0		0		0		0		0
	146		0	0.03125	2		0		0		0		0		0		0		0		0		0		0		0		0		0
	147		0		0		0		0		0		0		0		0	0.17188	11		0		0		0		0		0		0
	148		0	0.25	16		0		0		0		0		0		0		0		0		0		0		0		0		0
	149		0		0		0		0		0		0		0		0	0.15625	10		0		0		0		0		0		0
	150		0	0.15625	10		0		0		0		0		0		0		0		0		0		0		0		0		0
	151		0		0		0		0		0		0		0		0	0.35938	23		0		0		0		0		0		0
	152		0	0.29688	19		0		0		0		0		0		0		0		0		0		0		0		0		0
	153		0		0		0		0		0		0		0		0	0.1875	12		0		0		0		0		0		0
	154		0	0	0		0		0		0		0		0		0		0		0		0		0		0		0		0
	155		0		0		0		0		0		0		0		0	0.01563	1		0		0		0		0		0		0
	156		0	0	0		0		0		0		0		0		0		0		0		0		0		0		0		0
	157		0		0		0		0		0		0		0		0	0.01563	1		0		0		0		0		0		0
	158		0	0.0625	4		0		0		0		0		0		0		0		0		0		0		0		0		0
	159		0		0		0		0		0		0		0		0	0.01563	1		0		0		0		0		0		0
	161		0		0		0		0		0		0		0		0	0	0		0		0		0		0		0		0
	180		0		0		0		0		0		0		0		0		0		0		0		0	0.01923	1		0		0
	182		0		0		0		0		0		0		0		0		0		0		0		0	0.03846	2		0		0
	184		0		0		0		0		0		0		0		0		0		0		0		0	0.09615	5		0		0
	186		0		0		0		0		0		0		0		0		0		0		0		0	0.28846	15		0		0
	188		0		0		0		0		0		0		0		0		0		0		0		0	0.15385	8		0		0
	190		0		0		0		0		0		0		0		0		0		0		0		0	0.07692	4		0		0
	192		0		0		0		0		0		0		0		0		0		0		0		0	0.13462	7		0		0
	194		0		0		0		0		0		0		0		0		0		0		0		0	0	0		0		0
	195		0		0		0	0	0		0		0		0		0		0		0		0		0		0		0		0
	196		0		0		0		0		0		0		0		0		0		0		0		0	0.19231	10		0		0
	197		0		0		0	0	0		0		0		0		0		0		0		0		0		0		0		0
	198		0		0		0		0		0		0		0		0		0		0		0		0	0	0		0		0
	199		0		0		0	0.06667	4		0		0		0		0		0		0		0		0		0		0		0
	200		0		0	0.1	6		0		0		0		0		0		0		0		0		0		0		0		0
	201		0		0		0	0.23333	14		0		0		0		0		0		0		0		0		0		0		0
	202		0		0	0	0		0		0		0		0		0		0		0		0		0	0	0		0		0
	203		0		0		0	0.06667	4		0		0		0		0		0		0		0		0		0		0		0
	204		0		0	0.06667	4		0		0		0		0		0		0		0		0		0	0	0		0		0
	205		0		0		0	0.4	24		0		0		0		0		0		0		0		0		0		0		0
	206		0		0	0	0		0		0		0		0		0		0		0		0		0	0	0		0		0
	207		0		0		0	0.03333	2		0		0	0	0		0		0		0		0		0		0		0		0
	208		0		0	0.01667	1		0		0		0		0		0		0		0		0		0	0	0		0		0
	209		0		0		0	0.11667	7		0		0		0		0		0		0		0		0		0		0		0
	210		0		0	0.01667	1		0		0		0		0		0		0		0		0		0	0	0		0		0
	211		0		0		0	0.08333	5		0		0		0		0		0		0		0		0		0		0		0
	212		0		0	0.26667	16		0		0		0		0		0		0		0		0		0	0	0		0		0
	213		0		0		0	0	0		0		0	0	0		0		0		0		0		0		0		0		0
	214		0		0	0.2	12		0		0		0		0		0		0		0		0		0	0	0		0		0
	215		0		0		0		0		0		0	0	0		0		0		0		0		0		0		0		0
	216		0		0	0	0		0		0		0		0		0		0		0		0		0	0	0		0		0
	217		0		0		0		0		0		0	0	0		0		0		0		0		0		0		0		0
	218		0		0	0.11667	7		0		0		0		0		0		0		0		0		0	0	0		0		0
	219		0		0		0		0		0		0	0.29688	19		0		0		0		0		0		0		0		0
	220		0		0	0.11667	7		0		0		0		0		0		0		0		0		0	0	0		0		0
	221		0		0		0		0		0		0	0.01563	1		0		0		0		0		0		0		0		0
	222		0		0	0.1	6		0		0		0		0		0		0		0	0	0		0		0		0		0
	223		0		0		0		0		0		0	0	0		0		0		0		0		0		0		0		0
	225		0		0		0		0		0		0	0.125	8		0		0		0		0		0		0		0		0
	226		0		0		0		0		0		0		0		0		0		0	0	0		0		0		0		0
	227		0		0		0		0		0		0	0.0625	4		0		0		0		0		0		0		0		0
	228		0		0		0		0		0		0		0		0		0		0	0	0		0		0		0		0
	229		0		0		0		0		0		0	0.28125	18		0		0		0		0		0		0		0		0
	230		0		0	0	0		0		0		0		0		0		0		0	0	0		0		0		0		0
	231		0		0		0		0		0		0	0.03125	2		0		0		0		0		0		0		0		0
	232		0		0		0		0		0		0		0		0		0		0	0.15625	10		0		0		0		0
	233		0		0		0		0		0		0	0.1875	12		0		0		0		0		0		0		0		0
	234		0		0		0		0		0		0		0		0		0		0	0.03125	2		0		0		0		0
	235		0		0		0		0		0		0	0	0		0		0		0		0		0		0		0		0
	236		0		0		0		0		0		0		0		0		0		0	0.125	8		0		0		0	0	0
	238		0		0		0		0	0.01563	1		0		0		0		0		0	0.3125	20		0		0		0	0	0
	239		0		0		0	0	0		0		0		0		0		0		0		0		0		0		0		0
	240		0		0		0		0		0		0		0		0		0		0	0.09375	6		0		0		0		0
	242		0		0		0		0		0		0		0		0		0		0	0.21875	14		0		0		0		0
	244		0		0		0		0		0		0		0		0		0		0	0	0		0		0		0		0
	246		0		0		0		0		0		0		0		0		0		0	0.0625	4		0		0		0	0	0
	248		0		0		0		0		0		0		0		0		0		0	0	0		0		0		0	0	0
	250	0.04688	3		0		0		0		0		0		0		0		0		0		0		0		0		0	0.3125	20
	252	0	0		0		0		0	0	0		0		0		0		0		0	0	0		0		0		0	0.0625	4
	254		0		0		0		0	0	0		0		0		0		0		0		0		0		0		0	0.0625	4
	256		0		0		0		0		0		0		0		0		0		0		0		0		0		0	0	0
	258		0		0		0		0		0		0		0		0		0		0		0		0		0		0	0.10938	7
	260		0		0		0		0	0	0		0		0		0		0		0		0		0		0		0	0.1875	12
	262		0		0		0		0	0.01563	1		0		0		0		0		0	0	0		0		0		0	0.1875	12
	264		0		0		0		0	0	0		0		0		0		0		0	0	0		0		0		0	0.07813	5
	266		0		0		0		0	0	0		0		0		0		0		0		0		0		0		0	0	0
	268	0.03125	2		0		0		0	0.03125	2		0		0		0		0		0		0		0		0		0		0
	270	0.32813	21		0		0		0	0.0625	4		0		0		0		0		0		0		0		0		0		0
	272	0	0		0		0		0	0.39063	25		0		0		0		0		0		0		0		0		0		0
	274	0.0625	4		0		0		0	0.25	16		0		0		0		0		0		0		0		0		0		0
	276	0.28125	18		0		0		0	0.20313	13		0		0		0		0		0		0		0		0		0		0
	278	0.04688	3		0		0		0	0.03125	2		0		0		0		0		0	0	0		0		0		0		0
	280	0.20313	13		0		0		0		0		0		0		0		0		0	0	0		0		0		0		0
	282	0	0		0		0		0		0		0		0		0		0		0		0		0		0		0		0
	284	0	0		0		0		0		0		0		0		0		0		0		0		0		0		0		0
	304		0		0		0		0		0		0		0	0	0		0		0		0		0		0		0		0
	308		0		0		0		0		0		0		0	0	0		0		0		0		0		0		0		0
	310		0		0		0		0		0		0		0	0	0		0	0	0		0		0		0		0		0
	312		0		0		0		0		0		0		0	0.01563	1		0	0	0		0		0		0		0		0
	314		0		0		0		0		0		0		0	0.04688	3		0	0	0		0		0		0		0		0
	316		0		0		0		0		0		0		0	0	0		0	0	0		0		0		0		0		0
	318		0		0		0		0		0		0		0	0	0		0	0	0		0		0		0		0		0
	320		0		0		0		0		0		0		0	0.03125	2		0	0	0		0		0		0		0		0
	322		0		0		0		0		0		0		0	0.32813	21		0	0	0		0		0		0		0		0
	324		0		0		0		0		0		0		0	0.07813	5		0		0		0		0		0		0		0
	326		0		0		0		0		0		0		0	0.46875	30		0		0		0		0		0		0		0
	330		0		0		0		0		0		0		0	0.03125	2		0		0		0		0		0		0		0
	332		0		0		0		0		0		0		0		0		0	0	0		0		0		0		0		0
	334		0		0		0		0		0		0		0	0	0		0	0	0		0		0		0		0		0
	336		0		0		0		0		0		0		0		0		0	0.0625	4		0		0		0		0		0
	348		0		0		0		0		0		0		0		0		0	0.17188	11		0		0		0		0		0
	350		0		0		0		0		0		0		0		0		0	0.23438	15		0		0		0		0		0
	352		0		0		0		0		0		0		0		0		0	0.04688	3		0		0		0		0		0
	354		0		0		0		0		0		0		0		0		0	0.20313	13		0		0		0		0		0
	356		0		0		0		0		0		0		0		0		0	0.0625	4		0		0		0		0		0
	370		0		0		0		0		0		0		0		0		0	0.09375	6		0		0		0		0		0
	372		0		0		0		0		0		0		0		0		0	0.125	8		0		0		0		0		0
	376		0		0		0		0		0		0		0		0		0	0	0		0		0		0		0		0
Pop8	N	32	64	32	64	32	64	31	62	32	64	32	64	32	64	32	64	32	64	32	64	31	62	32	64	27	54	32	64	32	64
	79		0		0		0		0		0		0		0		0		0		0		0	0	0		0		0		0
	81		0		0		0		0		0		0		0		0		0		0		0	0	0		0		0		0
	83		0		0		0		0		0		0		0		0		0		0		0	0.07813	5		0		0		0
	85		0		0		0		0		0		0		0		0		0		0		0	0.15625	10		0	0	0		0
	87		0		0		0		0		0		0		0		0		0		0		0	0.21875	14		0		0		0
	89		0		0		0		0		0		0		0		0		0		0		0	0.45313	29		0		0		0
	91		0		0		0		0		0		0		0		0		0		0		0	0	0		0	0.01563	1		0
	93		0		0		0		0		0	0	0		0		0		0		0		0	0.09375	6		0		0		0
	95		0		0		0		0		0		0		0		0		0		0		0	0	0		0	0	0		0
	97		0		0		0		0		0	0.07813	5		0		0		0		0		0		0		0	0.01563	1		0
	99		0		0		0		0		0	0.21875	14		0		0		0		0		0		0		0	0	0		0
	101		0		0		0		0		0	0.21875	14		0		0		0		0		0		0		0	0	0		0
	103		0		0		0		0		0	0.35938	23		0		0		0		0		0		0		0	0.01563	1		0
	105		0		0		0		0		0	0.125	8		0		0		0		0		0		0		0	0.29688	19		0
	107		0		0		0		0		0	0	0		0		0		0		0		0		0		0	0.17188	11		0
	109		0		0		0		0		0		0		0		0		0		0		0	0	0		0	0.21875	14		0
	111		0		0		0		0		0		0		0		0		0		0		0		0		0	0	0		0
	113		0		0		0		0		0	0	0		0		0		0		0		0		0		0	0.04688	3		0
	115		0		0		0		0		0		0		0		0		0		0		0		0		0	0.20313	13		0
	117		0		0		0		0		0		0		0		0		0		0		0		0		0	0.01563	1		0
	118		0	0	0		0		0		0		0		0		0		0		0		0		0		0		0		0
	119		0		0		0		0		0		0		0		0		0		0		0		0		0	0	0		0
	122		0	0	0		0		0		0		0		0		0		0		0		0		0		0		0		0
	124		0	0.03125	2		0		0		0		0		0		0		0		0		0		0		0		0		0
	126		0	0	0		0		0		0		0		0		0		0		0		0		0		0		0		0
	128		0	0	0		0		0		0		0		0		0		0		0		0		0		0		0		0
	132		0	0	0		0		0		0		0		0		0		0		0		0		0		0		0		0
	136		0	0	0		0		0		0		0		0		0		0		0		0		0		0		0		0
	140		0	0	0		0		0		0		0		0		0		0		0		0		0		0		0		0
	141		0		0		0		0		0		0		0		0	0	0		0		0		0		0		0		0
	142		0	0	0		0		0		0		0		0		0		0		0		0		0		0		0		0
	143		0		0		0		0		0		0		0		0	0.21875	14		0		0		0		0		0		0
	144		0	0.01563	1		0		0		0		0		0		0		0		0		0		0		0		0		0
	145		0		0		0		0		0		0		0		0	0.0625	4		0		0		0		0		0		0
	146		0	0.01563	1		0		0		0		0		0		0		0		0		0		0		0		0		0
	147		0		0		0		0		0		0		0		0	0.03125	2		0		0		0		0		0		0
	148		0	0.23438	15		0		0		0		0		0		0		0		0		0		0		0		0		0
	149		0		0		0		0		0		0		0		0	0.14063	9		0		0		0		0		0		0
	150		0	0.29688	19		0		0		0		0		0		0		0		0		0		0		0		0		0
	151		0		0		0		0		0		0		0		0	0.375	24		0		0		0		0		0		0
	152		0	0.25	16		0		0		0		0		0		0		0		0		0		0		0		0		0
	153		0		0		0		0		0		0		0		0	0.14063	9		0		0		0		0		0		0
	154		0	0.07813	5		0		0		0		0		0		0		0		0		0		0		0		0		0
	155		0		0		0		0		0		0		0		0	0	0		0		0		0		0		0		0
	156		0	0	0		0		0		0		0		0		0		0		0		0		0		0		0		0
	157		0		0		0		0		0		0		0		0	0.03125	2		0		0		0		0		0		0
	158		0	0.07813	5		0		0		0		0		0		0		0		0		0		0		0		0		0
	159		0		0		0		0		0		0		0		0	0	0		0		0		0		0		0		0
	161		0		0		0		0		0		0		0		0	0	0		0		0		0		0		0		0
	180		0		0		0		0		0		0		0		0		0		0		0		0	0.01852	1		0		0
	182		0		0		0		0		0		0		0		0		0		0		0		0	0.07407	4		0		0
	184		0		0		0		0		0		0		0		0		0		0		0		0	0.24074	13		0		0
	186		0		0		0		0		0		0		0		0		0		0		0		0	0.12963	7		0		0
	188		0		0		0		0		0		0		0		0		0		0		0		0	0.18519	10		0		0
	190		0		0		0		0		0		0		0		0		0		0		0		0	0.05556	3		0		0
	192		0		0		0		0		0		0		0		0		0		0		0		0	0.05556	3		0		0
	194		0		0		0		0		0		0		0		0		0		0		0		0	0.07407	4		0		0
	195		0		0		0	0	0		0		0		0		0		0		0		0		0		0		0		0
	196		0		0		0		0		0		0		0		0		0		0		0		0	0.14815	8		0		0
	197		0		0		0	0.01613	1		0		0		0		0		0		0		0		0		0		0		0
	198		0		0		0		0		0		0		0		0		0		0		0		0	0.01852	1		0		0
	199		0		0		0	0.01613	1		0		0		0		0		0		0		0		0		0		0		0
	200		0		0	0	0		0		0		0		0		0		0		0		0		0		0		0		0
	201		0		0		0	0.27419	17		0		0		0		0		0		0		0		0		0		0		0
	202		0		0	0	0		0		0		0		0		0		0		0		0		0	0	0		0		0
	203		0		0		0	0	0		0		0		0		0		0		0		0		0		0		0		0
	204		0		0	0.04688	3		0		0		0		0		0		0		0		0		0	0	0		0		0
	205		0		0		0	0.35484	22		0		0		0		0		0		0		0		0		0		0		0
	206		0		0	0	0		0		0		0		0		0		0		0		0		0	0	0		0		0
	207		0		0		0	0	0		0		0	0	0		0		0		0		0		0		0		0		0
	208		0		0	0	0		0		0		0		0		0		0		0		0		0	0	0		0		0
	209		0		0		0	0.14516	9		0		0		0		0		0		0		0		0		0		0		0
	210		0		0	0	0		0		0		0		0		0		0		0		0		0	0	0		0		0
	211		0		0		0	0.17742	11		0		0		0		0		0		0		0		0		0		0		0
	212		0		0	0.375	24		0		0		0		0		0		0		0		0		0	0	0		0		0
	213		0		0		0	0.01613	1		0		0	0	0		0		0		0		0		0		0		0		0
	214		0		0	0.29688	19		0		0		0		0		0		0		0		0		0	0	0		0		0
	215		0		0		0		0		0		0	0	0		0		0		0		0		0		0		0		0
	216		0		0	0	0		0		0		0		0		0		0		0		0		0	0	0		0		0
	217		0		0		0		0		0		0	0.01563	1		0		0		0		0		0		0		0		0
	218		0		0	0.21875	14		0		0		0		0		0		0		0		0		0	0	0		0		0
	219		0		0		0		0		0		0	0.35938	23		0		0		0		0		0		0		0		0
	220		0		0	0.04688	3		0		0		0		0		0		0		0		0		0	0	0		0		0
	221		0		0		0		0		0		0	0.01563	1		0		0		0		0		0		0		0		0
	222		0		0	0.01563	1		0		0		0		0		0		0		0	0	0		0		0		0		0
	223		0		0		0		0		0		0	0	0		0		0		0		0		0		0		0		0
	225		0		0		0		0		0		0	0.07813	5		0		0		0		0		0		0		0		0
	226		0		0		0		0		0		0		0		0		0		0	0.01613	1		0		0		0		0
	227		0		0		0		0		0		0	0.10938	7		0		0		0		0		0		0		0		0
	228		0		0		0		0		0		0		0		0		0		0	0.01613	1		0		0		0		0
	229		0		0		0		0		0		0	0.29688	19		0		0		0		0		0		0		0		0
	230		0		0	0	0		0		0		0		0		0		0		0	0	0		0		0		0		0
	231		0		0		0		0		0		0	0.01563	1		0		0		0		0		0		0		0		0
	232		0		0		0		0		0		0		0		0		0		0	0.1129	7		0		0		0		0
	233		0		0		0		0		0		0	0.10938	7		0		0		0		0		0		0		0		0
	234		0		0		0		0		0		0		0		0		0		0	0	0		0		0		0		0
	235		0		0		0		0		0		0	0	0		0		0		0		0		0		0		0		0
	236		0		0		0		0		0		0		0		0		0		0	0.19355	12		0		0		0	0	0
	238		0		0		0		0	0	0		0		0		0		0		0	0.37097	23		0		0		0	0	0
	239		0		0		0	0	0		0		0		0		0		0		0		0		0		0		0		0
	240		0		0		0		0		0		0		0		0		0		0	0.01613	1		0		0		0		0
	242		0		0		0		0		0		0		0		0		0		0	0.12903	8		0		0		0		0
	244		0		0		0		0		0		0		0		0		0		0	0.04839	3		0		0		0		0
	246		0		0		0		0		0		0		0		0		0		0	0.09677	6		0		0		0	0	0
	248		0		0		0		0		0		0		0		0		0		0	0	0		0		0		0	0	0
	250	0.04688	3		0		0		0		0		0		0		0		0		0		0		0		0		0	0.35938	23
	252	0	0		0		0		0	0	0		0		0		0		0		0	0	0		0		0		0	0.0625	4
	254		0		0		0		0	0	0		0		0		0		0		0		0		0		0		0	0.01563	1
	256		0		0		0		0		0		0		0		0		0		0		0		0		0		0	0.03125	2
	258		0		0		0		0		0		0		0		0		0		0		0		0		0		0	0.10938	7
	260		0		0		0		0	0	0		0		0		0		0		0		0		0		0		0	0.20313	13
	262		0		0		0		0	0	0		0		0		0		0		0	0	0		0		0		0	0.1875	12
	264		0		0		0		0	0	0		0		0		0		0		0	0	0		0		0		0	0.03125	2
	266		0		0		0		0	0	0		0		0		0		0		0		0		0		0		0	0	0
	268	0	0		0		0		0	0.1875	12		0		0		0		0		0		0		0		0		0		0
	270	0.125	8		0		0		0	0.03125	2		0		0		0		0		0		0		0		0		0		0
	272	0	0		0		0		0	0.29688	19		0		0		0		0		0		0		0		0		0		0
	274	0.0625	4		0		0		0	0.10938	7		0		0		0		0		0		0		0		0		0		0
	276	0.28125	18		0		0		0	0.20313	13		0		0		0		0		0		0		0		0		0		0
	278	0.1875	12		0		0		0	0.17188	11		0		0		0		0		0	0	0		0		0		0		0
	280	0.26563	17		0		0		0		0		0		0		0		0		0	0	0		0		0		0		0
	282	0.03125	2		0		0		0		0		0		0		0		0		0		0		0		0		0		0
	284	0	0		0		0		0		0		0		0		0		0		0		0		0		0		0		0
	304		0		0		0		0		0		0		0	0	0		0		0		0		0		0		0		0
	308		0		0		0		0		0		0		0	0	0		0		0		0		0		0		0		0
	310		0		0		0		0		0		0		0	0	0		0	0	0		0		0		0		0		0
	312		0		0		0		0		0		0		0	0.01563	1		0	0	0		0		0		0		0		0
	314		0		0		0		0		0		0		0	0.21875	14		0	0	0		0		0		0		0		0
	316		0		0		0		0		0		0		0	0	0		0	0	0		0		0		0		0		0
	318		0		0		0		0		0		0		0	0	0		0	0	0		0		0		0		0		0
	320		0		0		0		0		0		0		0	0.03125	2		0	0	0		0		0		0		0		0
	322		0		0		0		0		0		0		0	0.25	16		0	0	0		0		0		0		0		0
	324		0		0		0		0		0		0		0	0.125	8		0		0		0		0		0		0		0
	326		0		0		0		0		0		0		0	0.34375	22		0		0		0		0		0		0		0
	330		0		0		0		0		0		0		0	0.01563	1		0		0		0		0		0		0		0
	332		0		0		0		0		0		0		0		0		0	0	0		0		0		0		0		0
	334		0		0		0		0		0		0		0	0	0		0	0.01563	1		0		0		0		0		0
	336		0		0		0		0		0		0		0		0		0	0.03125	2		0		0		0		0		0
	348		0		0		0		0		0		0		0		0		0	0.09375	6		0		0		0		0		0
	350		0		0		0		0		0		0		0		0		0	0.03125	2		0		0		0		0		0
	352		0		0		0		0		0		0		0		0		0	0.29688	19		0		0		0		0		0
	354		0		0		0		0		0		0		0		0		0	0.375	24		0		0		0		0		0
	356		0		0		0		0		0		0		0		0		0	0.07813	5		0		0		0		0		0
	370		0		0		0		0		0		0		0		0		0	0.0625	4		0		0		0		0		0
	372		0		0		0		0		0		0		0		0		0	0.01563	1		0		0		0		0		0
	376		0		0		0		0		0		0		0		0		0	0	0		0		0		0		0		0
Pop9	N	32	64	32	64	29	58	31	62	30	60	32	64	32	64	31	62	32	64	32	64	29	58	32	64	29	58	32	64	32	64
	79		0		0		0		0		0		0		0		0		0		0		0	0	0		0		0		0
	81		0		0		0		0		0		0		0		0		0		0		0	0	0		0		0		0
	83		0		0		0		0		0		0		0		0		0		0		0	0.0625	4		0		0		0
	85		0		0		0		0		0		0		0		0		0		0		0	0.09375	6		0	0	0		0
	87		0		0		0		0		0		0		0		0		0		0		0	0.1875	12		0		0		0
	89		0		0		0		0		0		0		0		0		0		0		0	0.45313	29		0		0		0
	91		0		0		0		0		0		0		0		0		0		0		0	0	0		0	0	0		0
	93		0		0		0		0		0	0	0		0		0		0		0		0	0.1875	12		0		0		0
	95		0		0		0		0		0		0		0		0		0		0		0	0.01563	1		0	0	0		0
	97		0		0		0		0		0	0.07813	5		0		0		0		0		0		0		0	0	0		0
	99		0		0		0		0		0	0.17188	11		0		0		0		0		0		0		0	0.01563	1		0
	101		0		0		0		0		0	0.3125	20		0		0		0		0		0		0		0	0.01563	1		0
	103		0		0		0		0		0	0.32813	21		0		0		0		0		0		0		0	0.03125	2		0
	105		0		0		0		0		0	0.09375	6		0		0		0		0		0		0		0	0.375	24		0
	107		0		0		0		0		0	0.01563	1		0		0		0		0		0		0		0	0.25	16		0
	109		0		0		0		0		0		0		0		0		0		0		0	0	0		0	0.14063	9		0
	111		0		0		0		0		0		0		0		0		0		0		0		0		0	0	0		0
	113		0		0		0		0		0	0	0		0		0		0		0		0		0		0	0	0		0
	115		0		0		0		0		0		0		0		0		0		0		0		0		0	0.17188	11		0
	117		0		0		0		0		0		0		0		0		0		0		0		0		0	0	0		0
	118		0	0	0		0		0		0		0		0		0		0		0		0		0		0		0		0
	119		0		0		0		0		0		0		0		0		0		0		0		0		0	0	0		0
	122		0	0	0		0		0		0		0		0		0		0		0		0		0		0		0		0
	124		0	0.03125	2		0		0		0		0		0		0		0		0		0		0		0		0		0
	126		0	0.03125	2		0		0		0		0		0		0		0		0		0		0		0		0		0
	128		0	0	0		0		0		0		0		0		0		0		0		0		0		0		0		0
	132		0	0	0		0		0		0		0		0		0		0		0		0		0		0		0		0
	136		0	0	0		0		0		0		0		0		0		0		0		0		0		0		0		0
	140		0	0	0		0		0		0		0		0		0		0		0		0		0		0		0		0
	141		0		0		0		0		0		0		0		0	0	0		0		0		0		0		0		0
	142		0	0	0		0		0		0		0		0		0		0		0		0		0		0		0		0
	143		0		0		0		0		0		0		0		0	0.20313	13		0		0		0		0		0		0
	144		0	0.04688	3		0		0		0		0		0		0		0		0		0		0		0		0		0
	145		0		0		0		0		0		0		0		0	0.03125	2		0		0		0		0		0		0
	146		0	0	0		0		0		0		0		0		0		0		0		0		0		0		0		0
	147		0		0		0		0		0		0		0		0	0.15625	10		0		0		0		0		0		0
	148		0	0.20313	13		0		0		0		0		0		0		0		0		0		0		0		0		0
	149		0		0		0		0		0		0		0		0	0.04688	3		0		0		0		0		0		0
	150		0	0.25	16		0		0		0		0		0		0		0		0		0		0		0		0		0
	151		0		0		0		0		0		0		0		0	0.34375	22		0		0		0		0		0		0
	152		0	0.28125	18		0		0		0		0		0		0		0		0		0		0		0		0		0
	153		0		0		0		0		0		0		0		0	0.21875	14		0		0		0		0		0		0
	154		0	0.03125	2		0		0		0		0		0		0		0		0		0		0		0		0		0
	155		0		0		0		0		0		0		0		0	0	0		0		0		0		0		0		0
	156		0	0.01563	1		0		0		0		0		0		0		0		0		0		0		0		0		0
	157		0		0		0		0		0		0		0		0	0	0		0		0		0		0		0		0
	158		0	0.10938	7		0		0		0		0		0		0		0		0		0		0		0		0		0
	159		0		0		0		0		0		0		0		0	0	0		0		0		0		0		0		0
	161		0		0		0		0		0		0		0		0	0	0		0		0		0		0		0		0
	180		0		0		0		0		0		0		0		0		0		0		0		0	0	0		0		0
	182		0		0		0		0		0		0		0		0		0		0		0		0	0.03448	2		0		0
	184		0		0		0		0		0		0		0		0		0		0		0		0	0.2069	12		0		0
	186		0		0		0		0		0		0		0		0		0		0		0		0	0.2931	17		0		0
	188		0		0		0		0		0		0		0		0		0		0		0		0	0.15517	9		0		0
	190		0		0		0		0		0		0		0		0		0		0		0		0	0	0		0		0
	192		0		0		0		0		0		0		0		0		0		0		0		0	0.12069	7		0		0
	194		0		0		0		0		0		0		0		0		0		0		0		0	0.01724	1		0		0
	195		0		0		0	0	0		0		0		0		0		0		0		0		0		0		0		0
	196		0		0		0		0		0		0		0		0		0		0		0		0	0.17241	10		0		0
	197		0		0		0	0	0		0		0		0		0		0		0		0		0		0		0		0
	198		0		0		0		0		0		0		0		0		0		0		0		0	0	0		0		0
	199		0		0		0	0.04839	3		0		0		0		0		0		0		0		0		0		0		0
	200		0		0	0.01724	1		0		0		0		0		0		0		0		0		0		0		0		0
	201		0		0		0	0.17742	11		0		0		0		0		0		0		0		0		0		0		0
	202		0		0	0.01724	1		0		0		0		0		0		0		0		0		0	0	0		0		0
	203		0		0		0	0.09677	6		0		0		0		0		0		0		0		0		0		0		0
	204		0		0	0.17241	10		0		0		0		0		0		0		0		0		0	0	0		0		0
	205		0		0		0	0.46774	29		0		0		0		0		0		0		0		0		0		0		0
	206		0		0	0	0		0		0		0		0		0		0		0		0		0	0	0		0		0
	207		0		0		0	0.01613	1		0		0	0.01563	1		0		0		0		0		0		0		0		0
	208		0		0	0	0		0		0		0		0		0		0		0		0		0	0	0		0		0
	209		0		0		0	0.14516	9		0		0		0		0		0		0		0		0		0		0		0
	210		0		0	0.01724	1		0		0		0		0		0		0		0		0		0	0	0		0		0
	211		0		0		0	0.03226	2		0		0		0		0		0		0		0		0		0		0		0
	212		0		0	0.34483	20		0		0		0		0		0		0		0		0		0	0	0		0		0
	213		0		0		0	0.01613	1		0		0	0	0		0		0		0		0		0		0		0		0
	214		0		0	0.17241	10		0		0		0		0		0		0		0		0		0	0	0		0		0
	215		0		0		0		0		0		0	0.01563	1		0		0		0		0		0		0		0		0
	216		0		0	0	0		0		0		0		0		0		0		0		0		0	0	0		0		0
	217		0		0		0		0		0		0	0.01563	1		0		0		0		0		0		0		0		0
	218		0		0	0.25862	15		0		0		0		0		0		0		0		0		0	0	0		0		0
	219		0		0		0		0		0		0	0.34375	22		0		0		0		0		0		0		0		0
	220		0		0	0	0		0		0		0		0		0		0		0		0		0	0	0		0		0
	221		0		0		0		0		0		0	0.0625	4		0		0		0		0		0		0		0		0
	222		0		0	0	0		0		0		0		0		0		0		0	0.01724	1		0		0		0		0
	223		0		0		0		0		0		0	0.03125	2		0		0		0		0		0		0		0		0
	225		0		0		0		0		0		0	0	0		0		0		0		0		0		0		0		0
	226		0		0		0		0		0		0		0		0		0		0	0.01724	1		0		0		0		0
	227		0		0		0		0		0		0	0.09375	6		0		0		0		0		0		0		0		0
	228		0		0		0		0		0		0		0		0		0		0	0	0		0		0		0		0
	229		0		0		0		0		0		0	0.21875	14		0		0		0		0		0		0		0		0
	230		0		0	0	0		0		0		0		0		0		0		0	0	0		0		0		0		0
	231		0		0		0		0		0		0	0.04688	3		0		0		0		0		0		0		0		0
	232		0		0		0		0		0		0		0		0		0		0	0.17241	10		0		0		0		0
	233		0		0		0		0		0		0	0.15625	10		0		0		0		0		0		0		0		0
	234		0		0		0		0		0		0		0		0		0		0	0	0		0		0		0		0
	235		0		0		0		0		0		0	0	0		0		0		0		0		0		0		0		0
	236		0		0		0		0		0		0		0		0		0		0	0.18966	11		0		0		0	0	0
	238		0		0		0		0	0	0		0		0		0		0		0	0.43103	25		0		0		0	0.03125	2
	239		0		0		0	0	0		0		0		0		0		0		0		0		0		0		0		0
	240		0		0		0		0		0		0		0		0		0		0	0.01724	1		0		0		0		0
	242		0		0		0		0		0		0		0		0		0		0	0.10345	6		0		0		0		0
	244		0		0		0		0		0		0		0		0		0		0	0	0		0		0		0		0
	246		0		0		0		0		0		0		0		0		0		0	0.05172	3		0		0		0	0.03125	2
	248		0		0		0		0		0		0		0		0		0		0	0	0		0		0		0	0	0
	250	0.04688	3		0		0		0		0		0		0		0		0		0		0		0		0		0	0.40625	26
	252	0	0		0		0		0	0	0		0		0		0		0		0	0	0		0		0		0	0.04688	3
	254		0		0		0		0	0	0		0		0		0		0		0		0		0		0		0	0.04688	3
	256		0		0		0		0		0		0		0		0		0		0		0		0		0		0	0	0
	258		0		0		0		0		0		0		0		0		0		0		0		0		0		0	0.14063	9
	260		0		0		0		0	0.01667	1		0		0		0		0		0		0		0		0		0	0.125	8
	262		0		0		0		0	0	0		0		0		0		0		0	0	0		0		0		0	0.125	8
	264		0		0		0		0	0	0		0		0		0		0		0	0	0		0		0		0	0.04688	3
	266		0		0		0		0	0	0		0		0		0		0		0		0		0		0		0	0	0
	268	0	0		0		0		0	0.13333	8		0		0		0		0		0		0		0		0		0		0
	270	0.125	8		0		0		0	0.01667	1		0		0		0		0		0		0		0		0		0		0
	272	0	0		0		0		0	0.31667	19		0		0		0		0		0		0		0		0		0		0
	274	0	0		0		0		0	0.1	6		0		0		0		0		0		0		0		0		0		0
	276	0.40625	26		0		0		0	0.3	18		0		0		0		0		0		0		0		0		0		0
	278	0.14063	9		0		0		0	0.11667	7		0		0		0		0		0	0	0		0		0		0		0
	280	0.23438	15		0		0		0		0		0		0		0		0		0	0	0		0		0		0		0
	282	0.04688	3		0		0		0		0		0		0		0		0		0		0		0		0		0		0
	284	0	0		0		0		0		0		0		0		0		0		0		0		0		0		0		0
	304		0		0		0		0		0		0		0	0.01613	1		0		0		0		0		0		0		0
	308		0		0		0		0		0		0		0	0.01613	1		0		0		0		0		0		0		0
	310		0		0		0		0		0		0		0	0.01613	1		0	0.01563	1		0		0		0		0		0
	312		0		0		0		0		0		0		0	0	0		0	0.01563	1		0		0		0		0		0
	314		0		0		0		0		0		0		0	0.14516	9		0	0	0		0		0		0		0		0
	316		0		0		0		0		0		0		0	0.04839	3		0	0	0		0		0		0		0		0
	318		0		0		0		0		0		0		0	0.03226	2		0	0	0		0		0		0		0		0
	320		0		0		0		0		0		0		0	0	0		0	0	0		0		0		0		0		0
	322		0		0		0		0		0		0		0	0.29032	18		0	0	0		0		0		0		0		0
	324		0		0		0		0		0		0		0	0.08065	5		0		0		0		0		0		0		0
	326		0		0		0		0		0		0		0	0.35484	22		0		0		0		0		0		0		0
	330		0		0		0		0		0		0		0	0	0		0		0		0		0		0		0		0
	332		0		0		0		0		0		0		0		0		0	0	0		0		0		0		0		0
	334		0		0		0		0		0		0		0	0	0		0	0	0		0		0		0		0		0
	336		0		0		0		0		0		0		0		0		0	0.04688	3		0		0		0		0		0
	348		0		0		0		0		0		0		0		0		0	0.23438	15		0		0		0		0		0
	350		0		0		0		0		0		0		0		0		0	0	0		0		0		0		0		0
	352		0		0		0		0		0		0		0		0		0	0.4375	28		0		0		0		0		0
	354		0		0		0		0		0		0		0		0		0	0.17188	11		0		0		0		0		0
	356		0		0		0		0		0		0		0		0		0	0.03125	2		0		0		0		0		0
	370		0		0		0		0		0		0		0		0		0	0.04688	3		0		0		0		0		0
	372		0		0		0		0		0		0		0		0		0	0	0		0		0		0		0		0
	376		0		0		0		0		0		0		0		0		0	0	0		0		0		0		0		0
Warning! Results should be treated with caution given the following:
There is 6% missing data at the locus 'DS09a' in the population 'Pop2!
There is 6% missing data at the locus 'DS09a' in the population 'Pop5!
There is 6% missing data at the locus 'DS09a' in the population 'Pop7!
There is 9% missing data at the locus 'DS09a' in the population 'Pop9!
There is 6% missing data at the locus 'DS14a' in the population 'Pop7!
There is 6% missing data at the locus 'DS15a' in the population 'Pop9!
There is 10% missing data at the locus 'DS32a' in the population 'Pop2!
There is 6% missing data at the locus 'DS32a' in the population 'Pop3!
There is 9% missing data at the locus 'DS25a' in the population 'Pop9!
There is 6% missing data at the locus 'DS26a' in the population 'Pop4!
There is 18% missing data at the locus 'DS07a' in the population 'Pop7!
There is 15% missing data at the locus 'DS07a' in the population 'Pop8!
There is 9% missing data at the locus 'DS07a' in the population 'Pop9!
There is 6% missing data at the locus 'DS23a' in the population 'Pop4!

## Sheet: HFP
Heterozygosity, Fstatistics and Polymorphism by Population for Codominant Data
*With Step by Step option
Data Sheet	D
Data Title	Codominant data template
No. Loci	15
No. Samples	278
No. Pops.	9
Sample Size, No. Alleles, No. Effective Alleles, Information Index, Observed Heterozygosity, Expected and Unbiased Expected Heterozygosity, and Fixation Index
Pop	Locus	N	Na	Ne	I	Ho	He	uHe	F
Pop1	DS05a	29	6	3.86667	1.48547	0.793103	0.741379	0.754386	-0.0697674
	DS08a	30	6	5.04202	1.67315	0.933333	0.801667	0.815254	-0.164241
	DS09a	30	8	3.66599	1.5749	0.733333	0.727222	0.739548	-0.00840336
	DS14a	30	7	3.00501	1.44536	0.766667	0.667222	0.678531	-0.149042
	DS15a	30	6	4.2654	1.581	0.9	0.765556	0.778531	-0.175617
	DS17a	30	4	2.71493	1.1419	0.766667	0.631667	0.642373	-0.21372
	DS20a	30	7	2.83912	1.32697	0.6	0.647778	0.658757	0.0737564
	DS22a	29	5	2.65719	1.19764	0.586207	0.623662	0.634604	0.0600572
	DS28a	30	8	5.37313	1.81399	0.566667	0.813889	0.827684	0.303754
	DS32a	30	8	4.12844	1.59557	0.466667	0.757778	0.770621	0.384164
	DS25a	30	7	2.38727	1.232	0.233333	0.581111	0.59096	0.59847
	DS26a	30	6	3.59281	1.47002	0.733333	0.721667	0.733898	-0.0161663
	DS07a	30	8	4.52261	1.70639	0.866667	0.778889	0.79209	-0.112696
	DS16a	30	5	4.11899	1.48927	0.766667	0.757222	0.770056	-0.0124725
	DS23a	30	5	2.54237	1.21255	0.6	0.606667	0.616949	0.010989
Pop2	DS05a	29	7	3.66449	1.54228	0.655172	0.727111	0.739867	0.098937
	DS08a	30	9	5	1.80593	0.833333	0.8	0.813559	-0.0416667
	DS09a	28	7	2.94737	1.36842	0.75	0.660714	0.672727	-0.135135
	DS14a	29	8	2.27605	1.23942	0.413793	0.560642	0.570478	0.26193
	DS15a	30	9	5.15759	1.82074	0.766667	0.806111	0.819774	0.0489318
	DS17a	29	5	2.90501	1.26408	0.655172	0.655767	0.667272	0.000906618
	DS20a	29	8	3.47521	1.5489	0.689655	0.712247	0.724743	0.0317195
	DS22a	30	8	4.01786	1.62641	0.733333	0.751111	0.763842	0.0236686
	DS28a	29	6	4.52151	1.59534	0.689655	0.778835	0.792498	0.114504
	DS32a	27	6	4.11864	1.5336	0.407407	0.757202	0.771488	0.461957
	DS25a	29	8	2.38582	1.30087	0.37931	0.580856	0.591047	0.346981
	DS26a	30	6	2.88925	1.34326	0.566667	0.653889	0.664972	0.13339
	DS07a	30	8	5.45455	1.8055	0.933333	0.816667	0.830508	-0.142857
	DS16a	30	8	4.81283	1.75879	0.766667	0.792222	0.80565	0.0322581
	DS23a	30	11	3.86266	1.75266	0.766667	0.741111	0.753672	-0.0344828
Pop3	DS05a	30	9	4.25532	1.73164	0.8	0.765	0.777966	-0.0457516
	DS08a	30	9	4.90463	1.80156	0.833333	0.796111	0.809605	-0.0467551
	DS09a	29	10	3.66449	1.64218	0.62069	0.727111	0.739867	0.146361
	DS14a	30	8	4.65116	1.77707	0.933333	0.785	0.798305	-0.18896
	DS15a	30	7	4.45545	1.62072	0.833333	0.775556	0.788701	-0.0744986
	DS17a	30	5	3.90456	1.47086	0.9	0.743889	0.756497	-0.209858
	DS20a	29	7	3.0361	1.42206	0.62069	0.67063	0.682396	0.0744681
	DS22a	30	7	4.4335	1.6312	0.933333	0.774444	0.787571	-0.205165
	DS28a	29	8	3.98578	1.63536	0.896552	0.749108	0.76225	-0.196825
	DS32a	28	10	5.66065	1.94165	0.821429	0.823342	0.838312	0.00232378
	DS25a	29	6	2.78939	1.32992	0.793103	0.641498	0.652753	-0.23633
	DS26a	30	9	4.24528	1.71305	0.8	0.764444	0.777401	-0.0465116
	DS07a	30	7	5.27859	1.76731	0.966667	0.810556	0.824294	-0.192598
	DS16a	30	8	5.14286	1.76649	0.866667	0.805556	0.819209	-0.0758621
	DS23a	29	8	5.08157	1.80193	0.758621	0.80321	0.817302	0.0555144
Pop4	DS05a	32	8	3.93846	1.59753	0.78125	0.746094	0.757937	-0.0471204
	DS08a	32	8	5.55014	1.8352	0.875	0.819824	0.832837	-0.067302
	DS09a	32	8	4.07157	1.65679	0.78125	0.754395	0.766369	-0.0355987
	DS14a	32	8	2.30631	1.30047	0.5625	0.566406	0.575397	0.00689655
	DS15a	32	6	3.63121	1.46158	0.8125	0.724609	0.736111	-0.121294
	DS17a	32	7	3.16538	1.37328	0.96875	0.684082	0.69494	-0.416131
	DS20a	32	10	4.72979	1.82759	1	0.788574	0.801091	-0.268111
	DS22a	32	6	3.73723	1.49005	0.78125	0.732422	0.744048	-0.0666667
	DS28a	31	9	5.09814	1.822	0.935484	0.80385	0.817028	-0.163754
	DS32a	31	9	5.19459	1.86738	0.903226	0.807492	0.82073	-0.118557
	DS25a	32	9	4.10421	1.69062	0.65625	0.756348	0.768353	0.132343
	DS26a	30	5	4.09091	1.46523	0.833333	0.755556	0.768362	-0.102941
	DS07a	31	8	4.78109	1.70534	0.935484	0.790843	0.803808	-0.182895
	DS16a	32	7	4.89952	1.70977	1	0.795898	0.808532	-0.256442
	DS23a	30	9	3.44168	1.58444	0.666667	0.709444	0.721469	0.0602976
Pop5	DS05a	30	5	2.73141	1.13402	0.933333	0.633889	0.644633	-0.472393
	DS08a	30	7	2.78638	1.32917	0.633333	0.641111	0.651977	0.0121317
	DS09a	28	5	2.5008	1.10578	0.785714	0.600128	0.611039	-0.309245
	DS14a	30	4	2.3968	1.00119	0.933333	0.582778	0.592655	-0.601525
	DS15a	30	5	3.44828	1.37519	0.933333	0.71	0.722034	-0.314554
	DS17a	30	5	3.67347	1.41865	1	0.727778	0.740113	-0.374046
	DS20a	29	6	3.05818	1.29036	0.965517	0.673008	0.684815	-0.434629
	DS22a	30	4	2.66667	1.07635	0.8	0.625	0.635593	-0.28
	DS28a	30	7	4.11899	1.58385	1	0.757222	0.770056	-0.320616
	DS32a	30	6	3.02521	1.30785	0.766667	0.669444	0.680791	-0.145228
	DS25a	30	7	3.81356	1.48899	1	0.737778	0.750282	-0.355422
	DS26a	30	6	3.94737	1.51757	0.833333	0.746667	0.759322	-0.116071
	DS07a	30	6	3.9823	1.49608	0.8	0.748889	0.761582	-0.0682493
	DS16a	30	5	3.65112	1.41231	0.966667	0.726111	0.738418	-0.331293
	DS23a	30	6	2.89389	1.25916	0.8	0.654444	0.665537	-0.222411
Pop6	DS05a	30	9	4.39024	1.7175	0.8	0.772222	0.785311	-0.0359712
	DS08a	30	14	5.6962	2.11407	0.633333	0.824444	0.838418	0.231806
	DS09a	29	7	2.86542	1.36242	0.517241	0.651011	0.662432	0.205479
	DS14a	30	6	3.28467	1.38634	0.766667	0.695556	0.707345	-0.102236
	DS15a	30	7	3.93013	1.57321	0.9	0.745556	0.758192	-0.207154
	DS17a	30	5	4.17633	1.50224	1	0.760556	0.773446	-0.314828
	DS20a	30	7	4.55696	1.67609	1	0.780556	0.793785	-0.281139
	DS22a	30	7	4.7619	1.67569	0.833333	0.79	0.80339	-0.0548523
	DS28a	30	8	4.69974	1.75235	0.9	0.787222	0.800565	-0.14326
	DS32a	30	14	8.49057	2.33516	0.8	0.882222	0.897175	0.093199
	DS25a	29	7	4.31282	1.67043	0.931034	0.768133	0.781609	-0.212074
	DS26a	30	7	3.33952	1.39761	0.7	0.700556	0.712429	0.000793021
	DS07a	30	17	12.3288	2.63206	0.8	0.918889	0.934463	0.129383
	DS16a	30	10	7.92952	2.14527	0.9	0.873889	0.888701	-0.0298792
	DS23a	30	8	3.50195	1.54921	0.7	0.714444	0.726554	0.0202177
Pop7	DS05a	32	7	4.21399	1.61468	0.75	0.762695	0.774802	0.0166453
	DS08a	32	8	4.76279	1.71138	1	0.790039	0.802579	-0.26576
	DS09a	30	9	6.12245	1.95319	0.8	0.836667	0.850847	0.0438247
	DS14a	30	7	4.08163	1.63826	0.766667	0.755	0.767797	-0.0154525
	DS15a	32	8	3.80669	1.55739	0.84375	0.737305	0.749008	-0.144371
	DS17a	32	6	4.20534	1.55533	0.875	0.762207	0.774306	-0.147982
	DS20a	32	7	4.4814	1.63768	1	0.776855	0.789187	-0.287241
	DS22a	32	7	2.95954	1.34503	0.9375	0.662109	0.672619	-0.415929
	DS28a	32	9	4.4814	1.70758	0.96875	0.776855	0.789187	-0.247014
	DS32a	32	8	6.2439	1.93835	0.78125	0.839844	0.853175	0.0697674
	DS25a	32	7	5.01961	1.74943	0.96875	0.800781	0.813492	-0.209756
	DS26a	32	5	3.90095	1.41532	0.8125	0.743652	0.755456	-0.0925804
	DS07a	26	8	5.58678	1.85736	0.961538	0.821006	0.837104	-0.171171
	DS16a	32	9	5.17172	1.8035	1	0.806641	0.819444	-0.239709
	DS23a	32	7	5.15869	1.77902	0.9375	0.806152	0.818948	-0.162932
Pop8	DS05a	32	7	4.81882	1.70774	0.75	0.79248	0.80506	0.0536044
	DS08a	32	8	4.56125	1.68377	0.90625	0.780762	0.793155	-0.160725
	DS09a	32	6	3.55556	1.41269	0.625	0.71875	0.730159	0.130435
	DS14a	31	7	3.93047	1.50908	0.83871	0.745578	0.7578	-0.124913
	DS15a	32	6	4.83019	1.65119	1	0.792969	0.805556	-0.261084
	DS17a	32	5	4.05545	1.49181	0.9375	0.753418	0.765377	-0.244329
	DS20a	32	8	4.0315	1.60653	0.90625	0.751953	0.763889	-0.205195
	DS22a	32	7	4.07157	1.54431	0.96875	0.754395	0.766369	-0.284142
	DS28a	32	7	4.27557	1.64188	0.875	0.766113	0.778274	-0.142129
	DS32a	32	9	4	1.6693	0.84375	0.75	0.761905	-0.125
	DS25a	31	9	4.60911	1.76845	0.870968	0.783039	0.795875	-0.112292
	DS26a	32	5	3.41903	1.40229	0.6875	0.70752	0.71875	0.0282954
	DS07a	27	10	6.71889	2.05733	0.962963	0.851166	0.867226	-0.131346
	DS16a	32	9	4.76279	1.72282	0.96875	0.790039	0.802579	-0.226205
	DS23a	32	8	4.47162	1.70234	0.9375	0.776367	0.78869	-0.207547
Pop9	DS05a	32	6	3.84962	1.52867	0.84375	0.740234	0.751984	-0.139842
	DS08a	32	9	4.99512	1.8025	0.9375	0.799805	0.8125	-0.172161
	DS09a	29	7	4.0628	1.53308	0.793103	0.753864	0.76709	-0.0520505
	DS14a	31	8	3.51371	1.55881	0.83871	0.715401	0.727129	-0.172364
	DS15a	30	7	4.30622	1.61137	0.933333	0.767778	0.780791	-0.21563
	DS17a	32	6	4	1.51788	1	0.75	0.761905	-0.333333
	DS20a	32	10	4.83019	1.83149	0.8125	0.792969	0.805556	-0.0246305
	DS22a	31	9	4.13333	1.66691	0.903226	0.758065	0.770492	-0.191489
	DS28a	32	6	4.2578	1.5651	0.96875	0.765137	0.777282	-0.266114
	DS32a	32	8	3.54939	1.52955	0.3125	0.718262	0.729663	0.564922
	DS25a	29	8	3.76286	1.57905	0.862069	0.734245	0.747126	-0.174089
	DS26a	32	6	3.46531	1.44662	0.90625	0.711426	0.722718	-0.27385
	DS07a	29	7	5.03593	1.7192	0.793103	0.801427	0.815487	0.0103858
	DS16a	32	7	3.93846	1.53118	0.9375	0.746094	0.757937	-0.256545
	DS23a	32	9	4.45217	1.80862	0.71875	0.775391	0.787698	0.0730479
Mean and SE over Loci for each Pop
Pop		N	Na	Ne	I	Ho	He	uHe	F
Pop1	Mean	29.8667	6.4	3.64813	1.46308	0.68751	0.708225	0.720283	0.0339377
	SE	0.0908514	0.335233	0.242028	0.0525666	0.04716	0.019456	0.0197817	0.0591072
Pop2	Mean	29.2667	7.6	3.83259	1.55375	0.667122	0.719632	0.73214	0.0800694
	SE	0.228174	0.387913	0.262838	0.054017	0.0417093	0.020875	0.0212081	0.0432891
Pop3	Mean	29.5333	7.86667	4.36595	1.6702	0.825183	0.762364	0.775495	-0.0826965
	SE	0.165232	0.363405	0.208615	0.0418101	0.0263974	0.0131549	0.0133699	0.0307638
Pop4	Mean	31.5333	7.8	4.18268	1.62582	0.832863	0.749056	0.761134	-0.109818
	SE	0.191899	0.354562	0.224639	0.0459431	0.0339775	0.0164875	0.0167609	0.0354025
Pop5	Mean	29.8	5.6	3.24629	1.31977	0.876749	0.682283	0.693923	-0.288903
	SE	0.144749	0.254484	0.151221	0.0455552	0.0284819	0.0149652	0.0151984	0.041548
Pop6	Mean	29.8667	8.86667	5.21765	1.76598	0.812107	0.777684	0.790921	-0.0467011
	SE	0.0908514	0.888373	0.653785	0.0966927	0.0348414	0.0191169	0.0194277	0.0431659
Pop7	Mean	31.3333	7.46667	4.67979	1.68423	0.893547	0.778521	0.791197	-0.151311
	SE	0.421637	0.290593	0.230432	0.0449772	0.024029	0.0116844	0.0119382	0.0351626
Pop8	Mean	31.5333	7.4	4.40745	1.6381	0.871926	0.767637	0.780044	-0.134172
	SE	0.336178	0.387913	0.199727	0.0417705	0.0281286	0.00890455	0.00915942	0.0310704
Pop9	Mean	31.1333	7.53333	4.14353	1.61533	0.837403	0.75534	0.76769	-0.108249
	SE	0.321702	0.336178	0.131621	0.0313423	0.0423591	0.00751663	0.00765642	0.0563678
Grand Mean and SE over Loci and Pops
		N	Na	Ne	I	Ho	He	uHe	F
Total	Mean	30.4296	7.39259	4.19156	1.59292	0.811601	0.744527	0.756981	-0.0897604
	SE	0.110048	0.160188	0.106349	0.0203798	0.0130764	0.00566837	0.00575832	0.0163835
F-Statistics and Estimates of Nm over All Pops for each Locus
All Pops.	Locus	Ht	Mean He	Mean Ho		Fis	Fit	Fst		Nm
	DS05a	0.77553	0.742345	0.789623		-0.0636877	-0.0181725	0.0427901		5.59248
	DS08a	0.837772	0.783751	0.842824		-0.0753716	-0.00602983	0.0644817		3.62707
	DS09a	0.753102	0.714429	0.711815		0.00365931	0.0548229	0.0513515		4.61841
	DS14a	0.710551	0.674842	0.75782		-0.122958	-0.0665243	0.0502547		4.72466
	DS15a	0.791904	0.758382	0.880324		-0.160792	-0.111655	0.0423313		5.6558
	DS17a	0.740857	0.718818	0.900343		-0.252533	-0.215273	0.0297474		8.15409
	DS20a	0.777451	0.73273	0.843846		-0.151646	-0.0854005	0.0575226		4.09612
	DS22a	0.755089	0.719023	0.83077		-0.155415	-0.100228	0.0477639		4.98408
	DS28a	0.810439	0.777581	0.866762		-0.11469	-0.0694966	0.0405433		5.91625
	DS32a	0.85143	0.778398	0.678099		0.128853	0.203576	0.0857754		2.66459
	DS25a	0.743779	0.70931	0.743869		-0.0487218	-0.000120932	0.0463429		5.14457
	DS26a	0.77098	0.722819	0.763657		-0.0564981	0.00949773	0.0624666		3.75214
	DS07a	0.861266	0.81537	0.891084		-0.0928583	-0.0346207	0.0532892		4.44138
	DS16a	0.815457	0.788186	0.908102		-0.152142	-0.11361	0.0334434		7.22531
	DS23a	0.777001	0.731915	0.765078		-0.0453107	0.0153441	0.0580257		4.05844
Percentage of Polymorphic Loci
Population	%P
Pop1	1
Pop2	1
Pop3	1
Pop4	1
Pop5	1
Pop6	1
Pop7	1
Pop8	1
Pop9	1
Mean	1
SE	0
Na = No. of Different Alleles
Ne = No. of Effective Alleles = 1 / (Sum pi^2)
I = Shannon's Information Index = -1* Sum (pi * Ln (pi))
Ho = Observed Heterozygosity = No. of Hets / N
He = Expected Heterozygosity = 1 - Sum pi^2
uHe = Unbiased Expected Heterozygosity = (2N / (2N-1)) * He
F = Fixation Index = (He - Ho) / He = 1 - (Ho / He)
Where pi is the frequency of the ith allele for the population & Sum pi^2 is the sum of the squared population allele frequencies.
Fis = (Mean He - Mean Ho) / Mean He
Fit = (Ht - Mean Ho) / Ht
Fst = (Ht - Mean He) / Ht
Nm = [(1 / Fst) - 1] / 4
Key: Mean He = Average He across the populations. Mean Ho = Average Ho across the populations.
Ht = Total Expected Heterozygosity = 1 - Sum tpi^2 where tpi is the frequency of the ith allele for the total & Sum tpi^2 is the sum of the squared total allele frequencies.
Note:
Warning! Results should be treated with caution given the following:
There is 6% missing data at the locus 'DS09a' in the population 'Pop2!
There is 6% missing data at the locus 'DS09a' in the population 'Pop5!
There is 6% missing data at the locus 'DS09a' in the population 'Pop7!
There is 9% missing data at the locus 'DS09a' in the population 'Pop9!
There is 6% missing data at the locus 'DS14a' in the population 'Pop7!
There is 6% missing data at the locus 'DS15a' in the population 'Pop9!
There is 10% missing data at the locus 'DS32a' in the population 'Pop2!
There is 6% missing data at the locus 'DS32a' in the population 'Pop3!
There is 9% missing data at the locus 'DS25a' in the population 'Pop9!
There is 6% missing data at the locus 'DS26a' in the population 'Pop4!
There is 18% missing data at the locus 'DS07a' in the population 'Pop7!
There is 15% missing data at the locus 'DS07a' in the population 'Pop8!
There is 9% missing data at the locus 'DS07a' in the population 'Pop9!
There is 6% missing data at the locus 'DS23a' in the population 'Pop4!

## Sheet: APT
Allelic Patterns for Codominant Data
*With Step by Step option
Data Sheet	D
Data Title	Codominant data template
No. Loci	15
No. Samples	278
No. Pops.	9
Totals for Allelic Patterns by Populations
Population	Pop1	Pop2	Pop3	Pop4	Pop5	Pop6	Pop7	Pop8	Pop9
Na	96	114	118	117	84	133	112	111	113
Na Freq. >= 5%	72	76	78	77	60	90	79	73	65
Ne	1	8	6	6	1	25	2	3	5
No. LComm Alleles (<=25%)	4	4	4	4	4	4	5	6	4
No. LComm Alleles (<=50%)	18	19	21	21	13	16	23	25	15
Mean Allelic Patterns Across Populations
DS05a
Population	Pop1	Pop2	Pop3	Pop4	Pop5	Pop6	Pop7	Pop8	Pop9
Na	6	7	9	8	5	9	7	7	6
Na Freq. >= 5%	4	5	6	5	3	5	4	5	4
Ne	3.86667	3.66449	4.25532	3.93846	2.73141	4.39024	4.21399	4.81882	3.84962
I	1.48547	1.54228	1.73164	1.59753	1.13402	1.7175	1.61468	1.70774	1.52867
No. Private Alleles	0	0	1	0	0	1	0	0	0
No. LComm Alleles (<=25%)	0	0	0	0	0	0	0	0	0
No. LComm Alleles (<=50%)	1	1	2	2	0	2	2	2	1
He	0.741379	0.727111	0.765	0.746094	0.633889	0.772222	0.762695	0.79248	0.740234
uHe	0.754386	0.739867	0.777966	0.757937	0.644633	0.785311	0.774802	0.80506	0.751984
DS08a
Population	Pop1	Pop2	Pop3	Pop4	Pop5	Pop6	Pop7	Pop8	Pop9
Na	6	9	9	8	7	14	8	8	9
Na Freq. >= 5%	5	6	5	6	5	7	5	5	4
Ne	5.04202	5	4.90463	5.55014	2.78638	5.6962	4.76279	4.56125	4.99512
I	1.67315	1.80593	1.80156	1.8352	1.32917	2.11407	1.71138	1.68377	1.8025
No. Private Alleles	0	1	0	0	0	4	0	0	0
No. LComm Alleles (<=25%)	1	1	1	1	1	2	2	2	1
No. LComm Alleles (<=50%)	2	2	2	2	2	3	2	3	2
He	0.801667	0.8	0.796111	0.819824	0.641111	0.824444	0.790039	0.780762	0.799805
uHe	0.815254	0.813559	0.809605	0.832837	0.651977	0.838418	0.802579	0.793155	0.8125
DS09a
Population	Pop1	Pop2	Pop3	Pop4	Pop5	Pop6	Pop7	Pop8	Pop9
Na	8	7	10	8	5	7	9	6	7
Na Freq. >= 5%	5	4	3	6	3	5	7	3	4
Ne	3.66599	2.94737	3.66449	4.07157	2.5008	2.86542	6.12245	3.55556	4.0628
I	1.5749	1.36842	1.64218	1.65679	1.10578	1.36242	1.95319	1.41269	1.53308
No. Private Alleles	0	0	1	0	0	0	0	0	0
No. LComm Alleles (<=25%)	0	0	0	0	0	0	0	0	0
No. LComm Alleles (<=50%)	2	2	2	2	0	1	2	2	0
He	0.727222	0.660714	0.727111	0.754395	0.600128	0.651011	0.836667	0.71875	0.753864
uHe	0.739548	0.672727	0.739867	0.766369	0.611039	0.662432	0.850847	0.730159	0.76709
DS14a
Population	Pop1	Pop2	Pop3	Pop4	Pop5	Pop6	Pop7	Pop8	Pop9
Na	7	8	8	8	4	6	7	7	8
Na Freq. >= 5%	6	3	7	5	3	5	6	4	4
Ne	3.00501	2.27605	4.65116	2.30631	2.3968	3.28467	4.08163	3.93047	3.51371
I	1.44536	1.23942	1.77707	1.30047	1.00119	1.38634	1.63826	1.50908	1.55881
No. Private Alleles	0	0	0	1	0	0	0	0	0
No. LComm Alleles (<=25%)	0	0	0	0	0	0	0	0	0
No. LComm Alleles (<=50%)	1	1	1	1	0	0	1	1	1
He	0.667222	0.560642	0.785	0.566406	0.582778	0.695556	0.755	0.745578	0.715401
uHe	0.678531	0.570478	0.798305	0.575397	0.592655	0.707345	0.767797	0.7578	0.727129
DS15a
Population	Pop1	Pop2	Pop3	Pop4	Pop5	Pop6	Pop7	Pop8	Pop9
Na	6	9	7	6	5	7	8	6	7
Na Freq. >= 5%	5	6	4	5	5	5	4	5	5
Ne	4.2654	5.15759	4.45545	3.63121	3.44828	3.93013	3.80669	4.83019	4.30622
I	1.581	1.82074	1.62072	1.46158	1.37519	1.57321	1.55739	1.65119	1.61137
No. Private Alleles	0	3	0	0	0	0	2	0	1
No. LComm Alleles (<=25%)	0	0	0	0	0	0	0	0	0
No. LComm Alleles (<=50%)	0	0	0	0	0	0	0	0	0
He	0.765556	0.806111	0.775556	0.724609	0.71	0.745556	0.737305	0.792969	0.767778
uHe	0.778531	0.819774	0.788701	0.736111	0.722034	0.758192	0.749008	0.805556	0.780791
DS17a
Population	Pop1	Pop2	Pop3	Pop4	Pop5	Pop6	Pop7	Pop8	Pop9
Na	4	5	5	7	5	5	6	5	6
Na Freq. >= 5%	4	4	5	4	5	5	5	5	5
Ne	2.71493	2.90501	3.90456	3.16538	3.67347	4.17633	4.20534	4.05545	4
I	1.1419	1.26408	1.47086	1.37328	1.41865	1.50224	1.55533	1.49181	1.51788
No. Private Alleles	0	1	0	1	0	0	0	0	0
No. LComm Alleles (<=25%)	0	0	0	0	0	0	0	0	0
No. LComm Alleles (<=50%)	0	0	0	0	0	0	0	0	0
He	0.631667	0.655767	0.743889	0.684082	0.727778	0.760556	0.762207	0.753418	0.75
uHe	0.642373	0.667272	0.756497	0.69494	0.740113	0.773446	0.774306	0.765377	0.761905
DS20a
Population	Pop1	Pop2	Pop3	Pop4	Pop5	Pop6	Pop7	Pop8	Pop9
Na	7	8	7	10	6	7	7	8	10
Na Freq. >= 5%	4	5	5	6	3	6	5	5	5
Ne	2.83912	3.47521	3.0361	4.72979	3.05818	4.55696	4.4814	4.0315	4.83019
I	1.32697	1.5489	1.42206	1.82759	1.29036	1.67609	1.63768	1.60653	1.83149
No. Private Alleles	0	0	1	1	0	0	0	0	1
No. LComm Alleles (<=25%)	2	1	0	2	1	1	1	2	2
No. LComm Alleles (<=50%)	3	3	2	3	1	2	3	4	3
He	0.647778	0.712247	0.67063	0.788574	0.673008	0.780556	0.776855	0.751953	0.792969
uHe	0.658757	0.724743	0.682396	0.801091	0.684815	0.793785	0.789187	0.763889	0.805556
DS22a
Population	Pop1	Pop2	Pop3	Pop4	Pop5	Pop6	Pop7	Pop8	Pop9
Na	5	8	7	6	4	7	7	7	9
Na Freq. >= 5%	4	5	5	5	3	5	3	4	4
Ne	2.65719	4.01786	4.4335	3.73723	2.66667	4.7619	2.95954	4.07157	4.13333
I	1.19764	1.62641	1.6312	1.49005	1.07635	1.67569	1.34503	1.54431	1.66691
No. Private Alleles	0	1	0	0	0	0	0	0	2
No. LComm Alleles (<=25%)	0	0	0	0	0	0	0	0	0
No. LComm Alleles (<=50%)	0	1	1	1	1	1	1	1	0
He	0.623662	0.751111	0.774444	0.732422	0.625	0.79	0.662109	0.754395	0.758065
uHe	0.634604	0.763842	0.787571	0.744048	0.635593	0.80339	0.672619	0.766369	0.770492
DS28a
Population	Pop1	Pop2	Pop3	Pop4	Pop5	Pop6	Pop7	Pop8	Pop9
Na	8	6	8	9	7	8	9	7	6
Na Freq. >= 5%	7	5	5	5	5	6	5	5	4
Ne	5.37313	4.52151	3.98578	5.09814	4.11899	4.69974	4.4814	4.27557	4.2578
I	1.81399	1.59534	1.63536	1.822	1.58385	1.75235	1.70758	1.64188	1.5651
No. Private Alleles	0	0	0	0	0	1	0	0	0
No. LComm Alleles (<=25%)	0	0	0	0	0	0	0	0	0
No. LComm Alleles (<=50%)	1	1	1	1	0	1	1	1	1
He	0.813889	0.778835	0.749108	0.80385	0.757222	0.787222	0.776855	0.766113	0.765137
uHe	0.827684	0.792498	0.76225	0.817028	0.770056	0.800565	0.789187	0.778274	0.777282
DS32a
Population	Pop1	Pop2	Pop3	Pop4	Pop5	Pop6	Pop7	Pop8	Pop9
Na	8	6	10	9	6	14	8	9	8
Na Freq. >= 5%	4	5	6	6	3	9	7	5	3
Ne	4.12844	4.11864	5.66065	5.19459	3.02521	8.49057	6.2439	4	3.54939
I	1.59557	1.5336	1.94165	1.86738	1.30785	2.33516	1.93835	1.6693	1.52955
No. Private Alleles	0	0	0	1	0	5	0	0	0
No. LComm Alleles (<=25%)	0	0	0	0	0	0	0	0	0
No. LComm Alleles (<=50%)	3	2	4	4	3	2	4	4	2
He	0.757778	0.757202	0.823342	0.807492	0.669444	0.882222	0.839844	0.75	0.718262
uHe	0.770621	0.771488	0.838312	0.82073	0.680791	0.897175	0.853175	0.761905	0.729663
DS25a
Population	Pop1	Pop2	Pop3	Pop4	Pop5	Pop6	Pop7	Pop8	Pop9
Na	7	8	6	9	7	7	7	9	8
Na Freq. >= 5%	4	5	4	5	4	7	6	5	5
Ne	2.38727	2.38582	2.78939	4.10421	3.81356	4.31282	5.01961	4.60911	3.76286
I	1.232	1.30087	1.32992	1.69062	1.48899	1.67043	1.74943	1.76845	1.57905
No. Private Alleles	1	1	0	1	1	2	0	2	1
No. LComm Alleles (<=25%)	0	0	0	0	0	0	0	0	0
No. LComm Alleles (<=50%)	1	1	1	1	1	0	1	1	1
He	0.581111	0.580856	0.641498	0.756348	0.737778	0.768133	0.800781	0.783039	0.734245
uHe	0.59096	0.591047	0.652753	0.768353	0.750282	0.781609	0.813492	0.795875	0.747126
DS26a
Population	Pop1	Pop2	Pop3	Pop4	Pop5	Pop6	Pop7	Pop8	Pop9
Na	6	6	9	5	6	7	5	5	6
Na Freq. >= 5%	5	5	5	4	5	3	4	5	5
Ne	3.59281	2.88925	4.24528	4.09091	3.94737	3.33952	3.90095	3.41903	3.46531
I	1.47002	1.34326	1.71305	1.46523	1.51757	1.39761	1.41532	1.40229	1.44662
No. Private Alleles	0	1	1	0	0	0	0	0	0
No. LComm Alleles (<=25%)	1	0	1	0	1	1	0	0	0
No. LComm Alleles (<=50%)	1	0	1	0	1	1	0	0	0
He	0.721667	0.653889	0.764444	0.755556	0.746667	0.700556	0.743652	0.70752	0.711426
uHe	0.733898	0.664972	0.777401	0.768362	0.759322	0.712429	0.755456	0.71875	0.722718
DS07a
Population	Pop1	Pop2	Pop3	Pop4	Pop5	Pop6	Pop7	Pop8	Pop9
Na	8	8	7	8	6	17	8	10	7
Na Freq. >= 5%	5	6	6	5	5	10	6	8	5
Ne	4.52261	5.45455	5.27859	4.78109	3.9823	12.3288	5.58678	6.71889	5.03593
I	1.70639	1.8055	1.76731	1.70534	1.49608	2.63206	1.85736	2.05733	1.7192
No. Private Alleles	0	0	0	0	0	10	0	1	0
No. LComm Alleles (<=25%)	0	0	0	0	0	0	0	0	0
No. LComm Alleles (<=50%)	2	1	1	1	2	1	2	2	1
He	0.778889	0.816667	0.810556	0.790843	0.748889	0.918889	0.821006	0.851166	0.801427
uHe	0.79209	0.830508	0.824294	0.803808	0.761582	0.934463	0.837104	0.867226	0.815487
DS16a
Population	Pop1	Pop2	Pop3	Pop4	Pop5	Pop6	Pop7	Pop8	Pop9
Na	5	8	8	7	5	10	9	9	7
Na Freq. >= 5%	5	6	5	5	5	8	5	4	4
Ne	4.11899	4.81283	5.14286	4.89952	3.65112	7.92952	5.17172	4.76279	3.93846
I	1.48927	1.75879	1.76649	1.70977	1.41231	2.14527	1.8035	1.72282	1.53118
No. Private Alleles	0	0	2	0	0	2	0	0	0
No. LComm Alleles (<=25%)	0	1	1	1	1	0	1	1	0
No. LComm Alleles (<=50%)	1	2	1	2	1	1	2	2	1
He	0.757222	0.792222	0.805556	0.795898	0.726111	0.873889	0.806641	0.790039	0.746094
uHe	0.770056	0.80565	0.819209	0.808532	0.738418	0.888701	0.819444	0.802579	0.757937
DS23a
Population	Pop1	Pop2	Pop3	Pop4	Pop5	Pop6	Pop7	Pop8	Pop9
Na	5	11	8	9	6	8	7	8	9
Na Freq. >= 5%	5	6	7	5	3	4	7	5	4
Ne	2.54237	3.86266	5.08157	3.44168	2.89389	3.50195	5.15869	4.47162	4.45217
I	1.21255	1.75266	1.80193	1.58444	1.25916	1.54921	1.77902	1.70234	1.80862
No. Private Alleles	0	0	0	1	0	0	0	0	0
No. LComm Alleles (<=25%)	0	1	1	0	0	0	1	1	1
No. LComm Alleles (<=50%)	0	2	2	1	1	1	2	2	2
He	0.606667	0.741111	0.80321	0.709444	0.654444	0.714444	0.806152	0.776367	0.775391
uHe	0.616949	0.753672	0.817302	0.721469	0.665537	0.726554	0.818948	0.78869	0.787698
Mean values
Population	Pop1	Pop2	Pop3	Pop4	Pop5	Pop6	Pop7	Pop8	Pop9
Na	6.4	7.6	7.86667	7.8	5.6	8.86667	7.46667	7.4	7.53333
Na Freq. >= 5%	4.8	5.06667	5.2	5.13333	4	6	5.26667	4.86667	4.33333
Ne	3.64813	3.83259	4.36595	4.18268	3.24629	5.21765	4.67979	4.40745	4.14353
I	1.46308	1.55375	1.6702	1.62582	1.31977	1.76598	1.68423	1.6381	1.61533
No. Private Alleles	0.0666667	0.533333	0.4	0.4	0.0666667	1.66667	0.133333	0.2	0.333333
No. LComm Alleles (<=25%)	0.266667	0.266667	0.266667	0.266667	0.266667	0.266667	0.333333	0.4	0.266667
No. LComm Alleles (<=50%)	1.2	1.26667	1.4	1.4	0.866667	1.06667	1.53333	1.66667	1
He	0.708225	0.719632	0.762364	0.749056	0.682283	0.777684	0.778521	0.767637	0.75534
uHe	0.720283	0.73214	0.775495	0.761134	0.693923	0.790921	0.791197	0.780044	0.76769
Standard Error (SE) values
Population	Pop1	Pop2	Pop3	Pop4	Pop5	Pop6	Pop7	Pop8	Pop9
Na	0.335233	0.387913	0.363405	0.354562	0.254484	0.888373	0.290593	0.387913	0.336178
Na Freq. >= 5%	0.222539	0.228174	0.279455	0.165232	0.258199	0.48795	0.315725	0.273716	0.159364
Ne	0.242028	0.262838	0.208615	0.224639	0.151221	0.653785	0.230432	0.199727	0.131621
I	0.0525666	0.054017	0.0418101	0.0459431	0.0455552	0.0966927	0.0449772	0.0417705	0.0313423
No. Private Alleles	0.0666667	0.215289	0.163299	0.130931	0.0666667	0.72155	0.133333	0.144749	0.159364
No. LComm Alleles (<=25%)	0.153271	0.118187	0.118187	0.153271	0.118187	0.153271	0.159364	0.190238	0.153271
No. LComm Alleles (<=50%)	0.261861	0.228174	0.254484	0.289499	0.236375	0.228174	0.290593	0.333333	0.239046
He	0.019456	0.020875	0.0131549	0.0164875	0.0149652	0.0191169	0.0116844	0.00890455	0.00751663
uHe	0.0197817	0.0212081	0.0133699	0.0167609	0.0151984	0.0194277	0.0119382	0.00915942	0.00765642
Na = No. of Different Alleles
Na (Freq >= 5%) = No. of Different Alleles with a Frequency >= 5%
Ne = No. of Effective Alleles = 1 / (Sum pi^2)
I = Shannon's Information Index = -1* Sum (pi * Ln (pi))
No. Private Alleles = No. of Alleles Unique to a Single Population
No. LComm Alleles (<=25%) = No. of Locally Common Alleles (Freq. >= 5%) Found in 25% or Fewer Populations
No. LComm Alleles (<=50%) = No. of Locally Common Alleles (Freq. >= 5%) Found in 50% or Fewer Populations
He = Expected Heterozygosity = 1 - Sum pi^2
uHe = Unbiased Expected Heterozygosity = (2N / (2N-1)) * He
Warning! Results should be treated with caution given the following:
There is 6% missing data at the locus 'DS09a' in the population 'Pop2!
There is 6% missing data at the locus 'DS09a' in the population 'Pop5!
There is 6% missing data at the locus 'DS09a' in the population 'Pop7!
There is 9% missing data at the locus 'DS09a' in the population 'Pop9!
There is 6% missing data at the locus 'DS14a' in the population 'Pop7!
There is 6% missing data at the locus 'DS15a' in the population 'Pop9!
There is 10% missing data at the locus 'DS32a' in the population 'Pop2!
There is 6% missing data at the locus 'DS32a' in the population 'Pop3!
There is 9% missing data at the locus 'DS25a' in the population 'Pop9!
There is 6% missing data at the locus 'DS26a' in the population 'Pop4!
There is 18% missing data at the locus 'DS07a' in the population 'Pop7!
There is 15% missing data at the locus 'DS07a' in the population 'Pop8!
There is 9% missing data at the locus 'DS07a' in the population 'Pop9!
There is 6% missing data at the locus 'DS23a' in the population 'Pop4!

## Sheet: PAS
Summary of Private Alleles by Population
Data Sheet	D
Data Title	Codominant data template
No. Loci	15
No. Samples	278
No. Pops.	9
Pop	Locus	Allele	Freq
Pop1	DS25a	230	0.0166667
Pop2	DS08a	140	0.0166667
Pop2	DS15a	252	0.0166667
Pop2	DS15a	254	0.0166667
Pop2	DS15a	264	0.0166667
Pop2	DS17a	93	0.0172414
Pop2	DS22a	334	0.0166667
Pop2	DS25a	262	0.0172414
Pop2	DS26a	109	0.0166667
Pop3	DS05a	252	0.0166667
Pop3	DS09a	206	0.0344828
Pop3	DS20a	235	0.0344828
Pop3	DS26a	79	0.0166667
Pop3	DS16a	111	0.05
Pop3	DS16a	119	0.0333333
Pop4	DS14a	239	0.015625
Pop4	DS17a	113	0.015625
Pop4	DS20a	213	0.015625
Pop4	DS32a	376	0.016129
Pop4	DS25a	252	0.015625
Pop4	DS23a	236	0.0166667
Pop5	DS25a	248	0.0166667
Pop6	DS05a	272	0.0333333
Pop6	DS08a	118	0.0166667
Pop6	DS08a	122	0.0166667
Pop6	DS08a	132	0.0166667
Pop6	DS08a	136	0.0166667
Pop6	DS28a	161	0.0166667
Pop6	DS32a	314	0.0166667
Pop6	DS32a	316	0.05
Pop6	DS32a	318	0.1
Pop6	DS32a	320	0.0333333
Pop6	DS32a	322	0.2
Pop6	DS25a	278	0.0517241
Pop6	DS25a	280	0.0517241
Pop6	DS07a	202	0.0166667
Pop6	DS07a	204	0.133333
Pop6	DS07a	206	0.0833333
Pop6	DS07a	208	0.0833333
Pop6	DS07a	210	0.05
Pop6	DS07a	212	0.1
Pop6	DS07a	214	0.1
Pop6	DS07a	216	0.0833333
Pop6	DS07a	218	0.0166667
Pop6	DS07a	220	0.0333333
Pop6	DS16a	85	0.0166667
Pop6	DS16a	95	0.1
Pop7	DS15a	238	0.015625
Pop7	DS15a	262	0.015625
Pop8	DS25a	228	0.016129
Pop8	DS25a	244	0.0483871
Pop8	DS07a	198	0.0185185
Pop9	DS15a	260	0.0166667
Pop9	DS20a	215	0.015625
Pop9	DS22a	304	0.016129
Pop9	DS22a	308	0.016129
Pop9	DS25a	222	0.0172414
